# Supplementary material for: 2-{[3-Chloro-4-(4-chloro­phen­oxy)phen­yl]imino­meth­yl}-4-nitro­phenol
Source: Acta Crystallogr Sect E Struct Rep Online. 2013 May 15;69(Pt 6):o889. doi: 10.1107/S1600536813012518 (PMC3685046; doi:10.1107/S1600536813012518)
Supplement: Supplementary file 1 [file e-69-0o889-sup1.cif]

##############################################################################
#                                                                            #
# This CIF contains the data in a paper accepted for publication in          #
# Acta Crystallographica Section E. It conforms to the requirements of       #
# Notes for Authors for Acta Crystallographica Section E, and has been       #
# peer reviewed under the auspices of the IUCr Commission on Journals.       #
#                                                                            #
# Full details of the Crystallographic Information File format               #
# are given in the paper "The Crystallographic Information File (CIF):       #
# a New Standard Archive File for Crystallography" by S. R. Hall, F. H.      #
# Allen and I. D. Brown [Acta Cryst. (1991), A47, 655-685].                  #
#                                                                            #
# The current version of the core CIF dictionary is obtainable from          #
# ftp://ftp.iucr.org/pub/cif_core.dic.                                       #
#                                                                            #
# Software is freely available for graphical display of the structure(s)     #
# in this CIF. For information consult the CIF software page                 #
# http://www.iucr.org/resources/cif/software.                                #
#                                                                            #
# This file may be used for bona fide research purposes within the           #
# scientific community so long as proper attribution is given to the journal # 
# article from which it was obtained.                                        #
#                                                                            #
##############################################################################
data_global
_journal_date_recd_electronic     2013-03-06
_journal_date_accepted     2013-05-07
_journal_name_full     'Acta Crystallographica, Section E'
_journal_year     2013
_journal_volume     69
_journal_issue      6
_journal_page_first     o889
_journal_page_last     o889
_journal_paper_category     QO
_journal_paper_doi     10.1107/S1600536813012518
_journal_coeditor_code     RN2114
_publ_contact_author_name     'Nevzat, Karaday\?i'
_publ_contact_author_address
;
Ye\;silyurt Demir \;Celik Higher Vocational School
Ondokuz May\?is University
TR-55300
Kurupelit-Samsun
Turkey
;
_publ_contact_author_email     'nevzatk@omu.edu.tr '
_publ_section_title
;
2-{[3-Chloro-4-(4-chlorophenoxy)phenyl]iminomethyl}-4-nitrophenol
;
loop_
    _publ_author_name
    _publ_author_address
    'Karaday\?i, Nevzat'
;
Ye\;silyurt Demir \;Celik Higher Vocational School
Ondokuz May\?is University
TR-55300 Samsun
Turkey
;
    'K\"oysal, Yavuz'
;
Ye\;silyurt Demir \;Celik Higher Vocational School
Ondokuz May\?is University
TR-55300 Samsun
Turkey
;
    '\;Sahin, Song\"ul'
;
Department of Chemistry
Faculty of Arts and Sciences
Ondokuz May\?is University
TR-55139 Samsun
Turkey
;
    'Co\;skun, Emine'
;
Department of Chemistry
Faculty of Arts and Sciences
Ondokuz May\?is University
TR-55139 Samsun
Turkey
;
    'B\"uy\"ukg\"ung\"or, Orhan'
;
Department of Physics
Faculty of Arts and Sciences
Ondokuz May\?is University
TR-55139 Samsun
Turkey
;
data_I
_chemical_name_systematic
;
2-{[3-Chloro-4-(4-chlorophenoxy)phenyl]iminomethyl}-4-nitrophenol
;
_chemical_name_common     ?
_chemical_formula_moiety     'C19 H12 Cl2 N2 O4'
_chemical_formula_sum     'C19 H12 Cl2 N2 O4'
_chemical_formula_iupac     'C19 H12 Cl2 N2 O4'
_chemical_formula_weight     403.21
_chemical_melting_point     ?
_symmetry_cell_setting     triclinic
_symmetry_space_group_name_H-M     'P -1'
_symmetry_space_group_name_Hall     '-P 1'
loop_
    _symmetry_equiv_pos_as_xyz
    'x, y, z'
    '-x, -y, -z'
_cell_length_a     5.5649(8)
_cell_length_b     7.9290(10)
_cell_length_c     21.778(4)
_cell_angle_alpha     86.260(12)
_cell_angle_beta     83.596(12)
_cell_angle_gamma     70.739(10)
_cell_volume     901.1(2)
_cell_formula_units_Z     2
_cell_measurement_reflns_used     8340
_cell_measurement_theta_min     1.91
_cell_measurement_theta_max     28.16
_cell_measurement_temperature     296(2)
_exptl_crystal_description     'plate'
_exptl_crystal_colour     'yellow'
_exptl_crystal_size_max     0.760
_exptl_crystal_size_mid     0.387
_exptl_crystal_size_min     0.030
_exptl_crystal_density_diffrn     1.486
_exptl_crystal_density_meas     ?
_exptl_crystal_density_method     'not measured'
_exptl_crystal_F_000     412
_exptl_absorpt_coefficient_mu     0.389
_exptl_absorpt_correction_type     integration
_exptl_absorpt_process_details     '(X-RED32; Stoe & Cie, 2002)'
_exptl_absorpt_correction_T_min     0.8494
_exptl_absorpt_correction_T_max     0.9848
_exptl_special_details
;
;
_diffrn_ambient_temperature     296(2)
_diffrn_radiation_type     MoK\a
_diffrn_radiation_wavelength     0.71073
_diffrn_radiation_source     'fine-focus sealed tube'
_diffrn_radiation_monochromator     graphite
_diffrn_measurement_device_type     'Stoe IPDS 2'
_diffrn_measurement_device     '2-circle goniometer'
_diffrn_measurement_method     '\w scans'
_diffrn_detector_area_resol_mean     ?
_diffrn_reflns_number     10061
_diffrn_reflns_av_R_equivalents     0.0762
_diffrn_reflns_av_sigmaI/netI     0.0683
_diffrn_reflns_theta_min     1.88
_diffrn_reflns_theta_max     26.00
_diffrn_reflns_theta_full     26.00
_diffrn_measured_fraction_theta_max     0.984
_diffrn_measured_fraction_theta_full     0.984
_diffrn_reflns_limit_h_min     -6
_diffrn_reflns_limit_h_max     6
_diffrn_reflns_limit_k_min     -9
_diffrn_reflns_limit_k_max     9
_diffrn_reflns_limit_l_min     -26
_diffrn_reflns_limit_l_max     26
_diffrn_standards_number     ?
_diffrn_standards_interval_count     ?
_diffrn_standards_interval_time     ?
_diffrn_standards_decay_%     ?
_refine_special_details
;
Refinement of <i>F</i>^2^ against ALL reflections. The weighted <i>R</i>-factor
<i>wR</i> and goodness of fit <i>S</i> are based on <i>F</i>^2^, conventional
<i>R</i>-factors <i>R</i> are based on <i>F</i>, with <i>F</i> set to zero for
negative <i>F</i>^2^. The threshold expression of <i>F</i>^2^ >
\s(<i>F</i>^2^) is used only for calculating <i>R</i>-factors(gt) <i>etc</i>.
and is not relevant to the choice of reflections for refinement.
<i>R</i>-factors based on <i>F</i>^2^ are statistically about twice as large
as those based on <i>F</i>, and <i>R</i>- factors based on ALL data will be
even larger.
;
_reflns_number_total     3475
_reflns_number_gt     1473
_reflns_threshold_expression     I>2\s(I)
_refine_ls_structure_factor_coef     Fsqd
_refine_ls_matrix_type     full
_refine_ls_R_factor_all     0.1526
_refine_ls_R_factor_gt     0.0677
_refine_ls_wR_factor_gt     0.1440
_refine_ls_wR_factor_ref     0.1863
_refine_ls_goodness_of_fit_ref     1.047
_refine_ls_restrained_S_all     1.057
_refine_ls_number_reflns     3475
_refine_ls_number_parameters     248
_refine_ls_number_restraints     52
_refine_ls_hydrogen_treatment     constr
_refine_ls_weighting_scheme     calc
_refine_ls_weighting_details
         'calc w=1/[\s^2^(Fo^2^)+(0.0634P)^2^+0.1371P] where P=(Fo^2^+2Fc^2^)/3'
_atom_sites_solution_hydrogens     geom
_atom_sites_solution_primary     direct
_atom_sites_solution_secondary     difmap
_refine_ls_shift/su_max     0.000
_refine_ls_shift/su_mean     0.000
_refine_diff_density_max     0.202
_refine_diff_density_min     -0.224
_refine_ls_extinction_method     'SHELXL97 (Sheldrick, 2008)'
_refine_ls_extinction_coef     0.011(3)
_refine_ls_extinction_expression
                                  'Fc^*^=kFc[1+0.001xFc^2^\l^3^/sin(2\q)]^-1/4^'
loop_
    _atom_type_symbol
    _atom_type_description
    _atom_type_scat_dispersion_real
    _atom_type_scat_dispersion_imag
    _atom_type_scat_source
    'C' 'C' 0.0033 0.0016
                         'International Tables Vol C Tables 4.2.6.8 and 6.1.1.4'
    'H' 'H' 0.0000 0.0000
                         'International Tables Vol C Tables 4.2.6.8 and 6.1.1.4'
    'Cl' 'Cl' 0.1484 0.1585
                         'International Tables Vol C Tables 4.2.6.8 and 6.1.1.4'
    'N' 'N' 0.0061 0.0033
                         'International Tables Vol C Tables 4.2.6.8 and 6.1.1.4'
    'O' 'O' 0.0106 0.0060
                         'International Tables Vol C Tables 4.2.6.8 and 6.1.1.4'
_computing_data_collection     'X-AREA (Stoe & Cie, 2002)'
_computing_cell_refinement     'X-AREA (Stoe & Cie, 2002)'
_computing_data_reduction     'X-RED32 (Stoe & Cie, 2002)'
_computing_structure_solution     'SHELXS97 (Sheldrick, 2008)'
_computing_structure_refinement     'SHELXL97 (Sheldrick, 2008)'
_computing_molecular_graphics     'ORTEP-3 for Windows (Farrugia, 2012)'
_computing_publication_material     'WinGX (Farrugia, 2012)'
loop_
    _atom_site_type_symbol
    _atom_site_label
    _atom_site_fract_x
    _atom_site_fract_y
    _atom_site_fract_z
    _atom_site_U_iso_or_equiv
    _atom_site_adp_type
    _atom_site_calc_flag
    _atom_site_refinement_flags
    _atom_site_occupancy
    _atom_site_symmetry_multiplicity
    _atom_site_disorder_assembly
    _atom_site_disorder_group
    Cl Cl2 0.7962(6) -0.3765(3) 0.45465(11) 0.2198(11) Uani d . 1 1 . .
    Cl Cl1 -0.0539(2) 0.30360(16) 0.22683(8) 0.1373(6) Uani d . 1 1 . .
    C C18 0.6896(14) -0.0931(8) 0.3740(3) 0.144(2) Uani d DU 1 1 . .
    H H18 0.8584 -0.1407 0.3573 0.173 Uiso calc R 1 1 . .
    C C17 0.6001(16) -0.1794(9) 0.4229(3) 0.156(2) Uani d DU 1 1 . .
    C C19 0.5349(14) 0.0624(8) 0.3493(3) 0.142(2) Uani d DU 1 1 . .
    H H19 0.5998 0.1220 0.3168 0.171 Uiso calc R 1 1 . .
    C C16 0.3486(18) -0.1156(11) 0.4467(3) 0.177(3) Uani d DU 1 1 . .
    H H16 0.2860 -0.1763 0.4792 0.213 Uiso calc R 1 1 . .
    O O3 0.0233(6) 1.2311(4) -0.04140(18) 0.1345(13) Uani d . 1 1 . .
    C C15 0.1920(16) 0.0391(11) 0.4217(3) 0.161(3) Uani d DU 1 1 . .
    H H15 0.0222 0.0837 0.4379 0.193 Uiso calc R 1 1 . .
    C C14 0.2795(15) 0.1313(9) 0.3728(3) 0.135(2) Uani d DU 1 1 . .
    O O2 0.2457(6) 1.4083(4) -0.05235(18) 0.1303(13) Uani d . 1 1 . .
    N N2 0.1826(7) 1.2896(5) -0.0236(3) 0.1123(14) Uani d . 1 1 . .
    C C10 0.1116(9) 0.4319(6) 0.2530(3) 0.1125(17) Uani d . 1 1 . .
    C C6 0.2397(8) 1.0768(5) 0.0639(3) 0.1007(16) Uani d . 1 1 . .
    H H6 0.1264 1.0298 0.0487 0.121 Uiso calc R 1 1 . .
    C C9 0.1661(8) 0.5615(5) 0.2153(3) 0.1149(17) Uani d . 1 1 . .
    H H9 0.1109 0.5833 0.1759 0.138 Uiso calc R 1 1 . .
    C C5 0.2973(8) 1.2175(5) 0.0331(3) 0.1021(16) Uani d . 1 1 . .
    O O4 0.1060(9) 0.2799(7) 0.3499(2) 0.1582(18) Uani d . 1 1 . .
    C C11 0.1866(11) 0.3996(7) 0.3121(3) 0.129(2) Uani d . 1 1 . .
    C C4 0.4639(9) 1.2908(6) 0.0547(3) 0.1136(18) Uani d . 1 1 . .
    H H4 0.5006 1.3863 0.0335 0.136 Uiso calc R 1 1 . .
    C C1 0.3481(8) 1.0065(5) 0.1168(3) 0.0988(15) Uani d . 1 1 . .
    C C7 0.2800(9) 0.8626(6) 0.1508(3) 0.1049(16) Uani d . 1 1 . .
    H H7 0.1647 0.8174 0.1355 0.126 Uiso calc R 1 1 . .
    C C8 0.3057(8) 0.6620(6) 0.2360(3) 0.1062(15) Uani d . 1 1 . .
    C C2 0.5222(9) 1.0794(6) 0.1393(3) 0.1050(15) Uani d . 1 1 . .
    N N1 0.3733(7) 0.7978(5) 0.2004(2) 0.1090(13) Uani d . 1 1 . .
    C C3 0.5729(9) 1.2220(7) 0.1071(3) 0.1227(19) Uani d . 1 1 . .
    H H3 0.6844 1.2715 0.1219 0.147 Uiso calc R 1 1 . .
    O O1 0.6321(7) 1.0140(5) 0.1906(2) 0.1368(13) Uani d . 1 1 . .
    H H1 0.6007 0.9221 0.2019 0.205 Uiso calc R 1 1 . .
    C C13 0.3831(11) 0.6245(7) 0.2947(3) 0.1260(18) Uani d . 1 1 . .
    H H13 0.4780 0.6887 0.3087 0.151 Uiso calc R 1 1 . .
    C C12 0.3265(11) 0.4975(8) 0.3331(3) 0.147(2) Uani d . 1 1 . .
    H H12 0.3801 0.4765 0.3727 0.177 Uiso calc R 1 1 . .
loop_
    _atom_site_aniso_label
    _atom_site_aniso_U_11
    _atom_site_aniso_U_22
    _atom_site_aniso_U_33
    _atom_site_aniso_U_12
    _atom_site_aniso_U_13
    _atom_site_aniso_U_23
    Cl2 0.339(3) 0.1660(17) 0.1594(17) -0.100(2) -0.0038(18) 0.0157(15)
    Cl1 0.1270(10) 0.1025(8) 0.1993(15) -0.0557(7) -0.0076(9) -0.0410(9)
    C18 0.203(6) 0.128(4) 0.126(5) -0.095(4) 0.022(4) -0.023(4)
    C17 0.258(7) 0.142(5) 0.100(4) -0.112(5) 0.006(5) -0.019(3)
    C19 0.190(6) 0.125(4) 0.140(5) -0.098(4) 0.020(4) -0.021(4)
    C16 0.273(9) 0.182(6) 0.103(5) -0.124(6) 0.038(5) -0.013(4)
    O3 0.137(2) 0.103(2) 0.195(4) -0.068(2) -0.055(2) -0.010(2)
    C15 0.229(7) 0.175(5) 0.106(5) -0.113(5) 0.033(5) -0.025(4)
    C14 0.196(6) 0.123(4) 0.120(4) -0.100(4) 0.019(5) -0.037(4)
    O2 0.134(3) 0.0930(19) 0.184(4) -0.0598(19) -0.028(2) -0.004(2)
    N2 0.098(3) 0.071(2) 0.178(4) -0.037(2) -0.009(3) -0.032(3)
    C10 0.104(3) 0.080(3) 0.157(5) -0.032(2) 0.000(3) -0.037(3)
    C6 0.081(3) 0.069(2) 0.160(5) -0.030(2) -0.014(3) -0.024(3)
    C9 0.106(3) 0.080(2) 0.164(5) -0.031(2) -0.016(3) -0.033(3)
    C5 0.081(3) 0.070(2) 0.161(5) -0.027(2) -0.008(3) -0.028(3)
    O4 0.169(4) 0.153(3) 0.178(4) -0.095(3) 0.025(3) -0.029(4)
    C11 0.139(4) 0.110(4) 0.154(5) -0.065(3) 0.017(4) -0.034(4)
    C4 0.095(3) 0.086(3) 0.177(5) -0.048(3) -0.018(3) -0.023(3)
    C1 0.079(3) 0.066(2) 0.157(5) -0.026(2) -0.013(3) -0.023(3)
    C7 0.090(3) 0.077(3) 0.153(5) -0.027(2) -0.017(3) -0.024(3)
    C8 0.104(3) 0.079(3) 0.139(5) -0.032(2) -0.009(3) -0.022(3)
    C2 0.085(3) 0.086(3) 0.151(5) -0.031(2) -0.027(3) -0.013(3)
    N1 0.103(3) 0.080(2) 0.153(4) -0.037(2) -0.015(3) -0.021(3)
    C3 0.098(3) 0.106(3) 0.186(6) -0.057(3) -0.024(4) -0.018(4)
    O1 0.120(3) 0.124(3) 0.191(4) -0.063(2) -0.045(3) -0.004(3)
    C13 0.145(4) 0.111(4) 0.143(5) -0.066(3) -0.016(4) -0.019(4)
    C12 0.189(6) 0.141(4) 0.143(5) -0.094(5) -0.009(4) -0.023(4)
_geom_special_details
;
All e.s.d.'s (except the e.s.d. in the dihedral angle between two l.s. planes)
are estimated using the full covariance matrix. The cell e.s.d.'s are taken
into account individually in the estimation of e.s.d.'s in distances, angles
and torsion angles; correlations between e.s.d.'s in cell parameters are only
used when they are defined by crystal symmetry. An approximate (isotropic)
treatment of cell e.s.d.'s is used for estimating e.s.d.'s involving l.s.
planes.
;
loop_
    _geom_bond_atom_site_label_1
    _geom_bond_atom_site_label_2
    _geom_bond_site_symmetry_2
    _geom_bond_distance
    _geom_bond_publ_flag
    Cl2 C17 . 1.735(8) ?
    Cl1 C10 . 1.737(4) ?
    C18 C17 . 1.365(8) ?
    C18 C19 . 1.367(8) ?
    C18 H18 . 0.9300 ?
    C17 C16 . 1.374(9) ?
    C19 C14 . 1.394(8) ?
    C19 H19 . 0.9300 ?
    C16 C15 . 1.370(10) ?
    C16 H16 . 0.9300 ?
    O3 N2 . 1.234(4) ?
    C15 C14 . 1.386(8) ?
    C15 H15 . 0.9300 ?
    C14 O4 . 1.360(8) ?
    O2 N2 . 1.222(5) ?
    N2 C5 . 1.449(6) ?
    C10 C9 . 1.365(7) ?
    C10 C11 . 1.379(8) ?
    C6 C1 . 1.360(6) ?
    C6 C5 . 1.375(6) ?
    C6 H6 . 0.9300 ?
    C9 C8 . 1.405(6) ?
    C9 H9 . 0.9300 ?
    C5 C4 . 1.381(6) ?
    O4 C11 . 1.370(7) ?
    C11 C12 . 1.394(7) ?
    C4 C3 . 1.350(7) ?
    C4 H4 . 0.9300 ?
    C1 C2 . 1.424(6) ?
    C1 C7 . 1.452(7) ?
    C7 N1 . 1.257(6) ?
    C7 H7 . 0.9300 ?
    C8 C13 . 1.377(7) ?
    C8 N1 . 1.412(6) ?
    C2 O1 . 1.326(6) ?
    C2 C3 . 1.383(7) ?
    C3 H3 . 0.9300 ?
    O1 H1 . 0.8200 ?
    C13 C12 . 1.361(7) ?
    C13 H13 . 0.9300 ?
    C12 H12 . 0.9300 ?
loop_
    _geom_angle_atom_site_label_1
    _geom_angle_atom_site_label_2
    _geom_angle_atom_site_label_3
    _geom_angle_site_symmetry_1
    _geom_angle_site_symmetry_3
    _geom_angle
    _geom_angle_publ_flag
    C17 C18 C19 . . 121.0(7) ?
    C17 C18 H18 . . 119.5 ?
    C19 C18 H18 . . 119.5 ?
    C18 C17 C16 . . 120.5(8) ?
    C18 C17 Cl2 . . 121.1(7) ?
    C16 C17 Cl2 . . 118.3(6) ?
    C18 C19 C14 . . 119.8(6) ?
    C18 C19 H19 . . 120.1 ?
    C14 C19 H19 . . 120.1 ?
    C15 C16 C17 . . 118.7(7) ?
    C15 C16 H16 . . 120.6 ?
    C17 C16 H16 . . 120.6 ?
    C16 C15 C14 . . 121.9(8) ?
    C16 C15 H15 . . 119.1 ?
    C14 C15 H15 . . 119.1 ?
    O4 C14 C15 . . 117.2(7) ?
    O4 C14 C19 . . 124.7(6) ?
    C15 C14 C19 . . 118.1(8) ?
    O2 N2 O3 . . 121.7(5) ?
    O2 N2 C5 . . 118.7(4) ?
    O3 N2 C5 . . 119.6(4) ?
    C9 C10 C11 . . 121.1(5) ?
    C9 C10 Cl1 . . 120.1(5) ?
    C11 C10 Cl1 . . 118.8(5) ?
    C1 C6 C5 . . 120.0(4) ?
    C1 C6 H6 . . 120.0 ?
    C5 C6 H6 . . 120.0 ?
    C10 C9 C8 . . 120.0(6) ?
    C10 C9 H9 . . 120.0 ?
    C8 C9 H9 . . 120.0 ?
    C6 C5 C4 . . 121.3(6) ?
    C6 C5 N2 . . 119.3(4) ?
    C4 C5 N2 . . 119.3(5) ?
    C14 O4 C11 . . 120.2(5) ?
    O4 C11 C10 . . 118.5(5) ?
    O4 C11 C12 . . 121.8(7) ?
    C10 C11 C12 . . 119.5(6) ?
    C3 C4 C5 . . 119.2(5) ?
    C3 C4 H4 . . 120.4 ?
    C5 C4 H4 . . 120.4 ?
    C6 C1 C2 . . 119.3(5) ?
    C6 C1 C7 . . 120.2(4) ?
    C2 C1 C7 . . 120.5(6) ?
    N1 C7 C1 . . 121.4(5) ?
    N1 C7 H7 . . 119.3 ?
    C1 C7 H7 . . 119.3 ?
    C13 C8 C9 . . 117.8(5) ?
    C13 C8 N1 . . 117.9(5) ?
    C9 C8 N1 . . 124.3(6) ?
    O1 C2 C3 . . 120.2(5) ?
    O1 C2 C1 . . 121.0(5) ?
    C3 C2 C1 . . 118.7(6) ?
    C7 N1 C8 . . 123.2(5) ?
    C4 C3 C2 . . 121.4(5) ?
    C4 C3 H3 . . 119.3 ?
    C2 C3 H3 . . 119.3 ?
    C2 O1 H1 . . 109.5 ?
    C12 C13 C8 . . 122.8(5) ?
    C12 C13 H13 . . 118.6 ?
    C8 C13 H13 . . 118.6 ?
    C13 C12 C11 . . 118.8(6) ?
    C13 C12 H12 . . 120.6 ?
    C11 C12 H12 . . 120.6 ?
loop_
    _geom_torsion_atom_site_label_1
    _geom_torsion_atom_site_label_2
    _geom_torsion_atom_site_label_3
    _geom_torsion_atom_site_label_4
    _geom_torsion_site_symmetry_1
    _geom_torsion_site_symmetry_2
    _geom_torsion_site_symmetry_3
    _geom_torsion_site_symmetry_4
    _geom_torsion
    _geom_torsion_publ_flag
    C14 C15 C16 C17 . . . . 0.8(11) ?
    C15 C16 C17 C18 . . . . -2.0(10) ?
    C16 C17 C18 C19 . . . . 2.7(9) ?
loop_
    _geom_hbond_atom_site_label_D
    _geom_hbond_atom_site_label_H
    _geom_hbond_atom_site_label_A
    _geom_hbond_site_symmetry_A
    _geom_hbond_distance_DH
    _geom_hbond_distance_HA
    _geom_hbond_distance_DA
    _geom_hbond_angle_DHA
    O1 H1 N1 . 0.82 1.85 2.564(5) 145.2
    C7 H7 O3 2_575 0.93 2.51 3.321(6) 146.1
    C6 H6 O3 2_575 0.93 2.49 3.319(4) 148.4
_iucr_refine_instructions_details
;
TITL nevzat42 in P -1
CELL  0.71073   5.5649   7.9290  21.7783   86.260   83.596   70.739
ZERR     2.00   0.0008   0.0010   0.0036    0.012    0.012    0.010
LATT   1
SFAC  C    H    CL   N    O
UNIT  38   24   4    4    8
MERG   2
OMIT    -1.00  52.00
L.S.   5
CONF  C14 C15 C16 C17 C18 C19
DELU C14 C15 C16 C17 C18 C19
DFIX 1.60 C14 C19
DFIX 1.38 C14 C15
DFIX 1.40 C16 C17 C18 C19
ISOR 0.1 0.2 C14 C15 C16 C17 C18 C19
OMIT     1  -4  12
OMIT    -1  -4  16
OMIT     1  -1   5
OMIT     1  -4  13
OMIT    -1  -5  15
OMIT     0  -2  11
OMIT     1  -1   7
OMIT     1  -4  14
OMIT     1  -4  16
OMIT     2  -2  12
OMIT     1  -3   8
OMIT    -2  -4  12
OMIT     1  -3  11
OMIT     0  -4  14
OMIT    -3  -5  13
OMIT     0  -5  15
OMIT     0  -4  10
OMIT    -1  -5  11
OMIT     0  -5  14
OMIT    -2  -6  10
OMIT    -2  -1  23
OMIT     0  -4  16
OMIT     0  -2  12
OMIT     2  -3  11
OMIT     1  -3  19
OMIT    -2  -2  19
OMIT     2  -3  14
OMIT     1  -4  15
OMIT    -3  -7   9
OMIT    -1  -3  19
OMIT     2  -4  13
OMIT     2  -5  13
OMIT     2  -4  12
OMIT     0  -1  17
OMIT     0   1  17
OMIT     6   4   5
OMIT     2   4  20
OMIT     0  -3  14
OMIT     2  -4   1
OMIT     6   4   6
OMIT    -2  -7   8
OMIT     2  -2  24
OMIT     1  -6  13
OMIT     1  -3  13
OMIT     0  -2  10
OMIT     0  -4   6
OMIT     4  -1   4
OMIT    -1  -7   1
OMIT     1  -6  17
OMIT     0  -5  10
FMAP   2
PLAN    3
ACTA
HTAB 4
BOND
BOND   $H
EQIV $1 -x,-y+2,-z
HTAB O1 N1
HTAB C7 O3_$1
HTAB C6 O3_$1
TEMP    23.00
WGHT    0.063400    0.137100
EXTI    0.010645
FVAR       0.64061   0.63736   0.07000
CL2   3    0.796162   -0.376484    0.454654    11.00000    0.33945    0.16602 =
         0.15943    0.01567   -0.00385   -0.10005
CL1   3   -0.053914    0.303599    0.226834    11.00000    0.12698    0.10245 =
         0.19926   -0.04097   -0.00759   -0.05568
C18   1    0.689635   -0.093053    0.374028    11.00000    0.20337    0.12753 =
         0.12641   -0.02326    0.02215   -0.09534
AFIX  43
H18   2    0.858407   -0.140668    0.357311    11.00000   -1.20000
AFIX   0
C17   1    0.600104   -0.179422    0.422938    11.00000    0.25757    0.14208 =
         0.10012   -0.01891    0.00614   -0.11235
C19   1    0.534868    0.062382    0.349264    11.00000    0.19006    0.12521 =
         0.13990   -0.02106    0.02040   -0.09800
AFIX  43
H19   2    0.599781    0.121997    0.316835    11.00000   -1.20000
AFIX   0
C16   1    0.348642   -0.115597    0.446738    11.00000    0.27294    0.18151 =
         0.10318   -0.01326    0.03756   -0.12435
AFIX  43
H16   2    0.286010   -0.176275    0.479230    11.00000   -1.20000
AFIX   0
O3    5    0.023325    1.231062   -0.041396    11.00000    0.13715    0.10281 =
         0.19505   -0.01012   -0.05508   -0.06774
C15   1    0.192044    0.039121    0.421675    11.00000    0.22910    0.17494 =
         0.10580   -0.02530    0.03327   -0.11273
AFIX  43
H15   2    0.022192    0.083658    0.437930    11.00000   -1.20000
AFIX   0
C14   1    0.279450    0.131251    0.372769    11.00000    0.19554    0.12304 =
         0.12016   -0.03689    0.01866   -0.10001
O2    5    0.245656    1.408265   -0.052351    11.00000    0.13419    0.09299 =
         0.18388   -0.00398   -0.02801   -0.05981
N2    4    0.182577    1.289587   -0.023619    11.00000    0.09846    0.07067 =
         0.17754   -0.03212   -0.00880   -0.03689
C10   1    0.111600    0.431881    0.252970    11.00000    0.10422    0.07973 =
         0.15699   -0.03734    0.00004   -0.03237
C6    1    0.239654    1.076825    0.063925    11.00000    0.08073    0.06920 =
         0.15956   -0.02381   -0.01394   -0.02983
AFIX  43
H6    2    0.126413    1.029755    0.048666    11.00000   -1.20000
AFIX   0
C9    1    0.166147    0.561491    0.215282    11.00000    0.10602    0.08020 =
         0.16373   -0.03267   -0.01589   -0.03076
AFIX  43
H9    2    0.110928    0.583330    0.175885    11.00000   -1.20000
AFIX   0
C5    1    0.297335    1.217548    0.033056    11.00000    0.08063    0.06973 =
         0.16070   -0.02825   -0.00848   -0.02729
O4    5    0.106032    0.279873    0.349852    11.00000    0.16864    0.15308 =
         0.17841   -0.02888    0.02475   -0.09545
C11   1    0.186615    0.399611    0.312059    11.00000    0.13882    0.11050 =
         0.15356   -0.03445    0.01653   -0.06513
C4    1    0.463902    1.290760    0.054717    11.00000    0.09522    0.08644 =
         0.17693   -0.02320   -0.01830   -0.04809
AFIX  43
H4    2    0.500572    1.386300    0.033464    11.00000   -1.20000
AFIX   0
C1    1    0.348150    1.006473    0.116755    11.00000    0.07873    0.06595 =
         0.15654   -0.02267   -0.01344   -0.02564
C7    1    0.279987    0.862601    0.150784    11.00000    0.08959    0.07708 =
         0.15257   -0.02447   -0.01720   -0.02746
AFIX  43
H7    2    0.164740    0.817417    0.135518    11.00000   -1.20000
AFIX   0
C8    1    0.305704    0.661951    0.235981    11.00000    0.10426    0.07950 =
         0.13852   -0.02211   -0.00869   -0.03229
C2    1    0.522152    1.079398    0.139331    11.00000    0.08546    0.08572 =
         0.15136   -0.01272   -0.02712   -0.03110
N1    4    0.373315    0.797753    0.200431    11.00000    0.10262    0.08027 =
         0.15279   -0.02103   -0.01466   -0.03745
C3    1    0.572875    1.221951    0.107123    11.00000    0.09809    0.10573 =
         0.18607   -0.01755   -0.02379   -0.05666
AFIX  43
H3    2    0.684444    1.271492    0.121878    11.00000   -1.20000
AFIX   0
O1    5    0.632108    1.013982    0.190595    11.00000    0.12029    0.12426 =
         0.19057   -0.00391   -0.04509   -0.06348
AFIX 147
H1    2    0.600694    0.922150    0.201906    11.00000   -1.50000
AFIX   0
C13   1    0.383059    0.624483    0.294685    11.00000    0.14532    0.11062 =
         0.14272   -0.01889   -0.01626   -0.06566
AFIX  43
H13   2    0.478027    0.688676    0.308680    11.00000   -1.20000
AFIX   0
C12   1    0.326476    0.497530    0.333097    11.00000    0.18887    0.14118 =
         0.14258   -0.02288   -0.00910   -0.09422
AFIX  43
H12   2    0.380143    0.476503    0.372652    11.00000   -1.20000
HKLF 4
REM  nevzat42 in P -1
REM R1 =  0.0677 for   1473 Fo > 4sig(Fo)  and  0.1526 for all   3475 data
REM    248 parameters refined using     52 restraints
END
WGHT      0.0631      0.1394
REM Highest difference peak  0.202,  deepest hole -0.224,  1-sigma level  0.033
Q1    1   0.6066 -0.3111  0.4889  11.00000  0.05    0.20
Q2    1   0.9640 -0.3261  0.4486  11.00000  0.05    0.15
Q3    1   0.3376 -0.0195  0.4834  11.00000  0.05    0.13
;
