# Supplementary material for: 2-{[3-Chloro-4-(4-chloro­phen­oxy)phen­yl]imino­meth­yl}-4-nitro­phenol
Source: Acta Crystallogr Sect E Struct Rep Online. 2013 May 15;69(Pt 6):o889. doi: 10.1107/S1600536813012518 (PMC3685046; doi:10.1107/S1600536813012518)
Supplement: Supplementary file 2 [file e-69-0o889-Isup2.hkl]

#
# h,k,l, Fc-squared, Fo-squared, sigma(Fo-squared) and status flag
#
data_I
_shelx_title ' nevzat42 in P -1'
_shelx_refln_list_code          4
_shelx_F_calc_maximum      159.91
_exptl_crystal_F_000       412.00
_reflns_d_resolution_high  0.8107
 
loop_
 _symmetry_equiv_pos_as_xyz
 'x, y, z'
 '-x, -y, -z'
 
_cell_length_a     5.5649
_cell_length_b     7.9290
_cell_length_c    21.7783
_cell_angle_alpha  86.260
_cell_angle_beta   83.596
_cell_angle_gamma  70.739
 
_shelx_F_squared_multiplier     1.000
 
loop_
 _refln_index_h
 _refln_index_k
 _refln_index_l
 _refln_F_squared_calc
 _refln_F_squared_meas
 _refln_F_squared_sigma
 _refln_observed_status
   1   0   0      245.89      260.60      3.42 o
   2   0   0      348.41      351.65      9.62 o
   3   0   0       51.67       40.47      4.22 o
   4   0   0        0.43        1.54      1.28 o
   5   0   0        0.73        0.39      1.52 o
   6   0   0        0.07       -0.60      1.44 o
  -6   1   0        0.08       -0.07      1.47 o
  -5   1   0        0.47        2.01      1.13 o
  -4   1   0        3.96        2.25      1.04 o
  -3   1   0        8.12        8.36      1.05 o
  -2   1   0      453.92      441.01     49.32 o
  -1   1   0      497.56      462.87     19.32 o
   0   1   0       50.73       54.28      2.17 o
   1   1   0     8383.39     8419.32    143.47 o
   2   1   0      454.51      431.57      7.56 o
   3   1   0      662.74      630.26     81.39 o
   4   1   0       29.48       32.24      2.67 o
   5   1   0        0.38        1.41      1.42 o
   6   1   0        0.76        0.75      1.43 o
  -5   2   0        0.02        1.70      1.12 o
  -4   2   0        1.88        0.61      1.12 o
  -3   2   0        6.28        8.44      1.71 o
  -2   2   0      223.09      240.60      5.16 o
  -1   2   0     1026.37     1005.82     11.62 o
   0   2   0      377.75      374.01      2.85 o
   1   2   0      142.42      163.11      3.50 o
   2   2   0      590.86      629.15     10.20 o
   3   2   0       65.14       63.78      1.91 o
   4   2   0      136.74      141.79      6.53 o
   5   2   0        0.16        1.31      1.52 o
   6   2   0        0.13       -0.15      1.69 o
  -5   3   0        0.25        0.57      0.98 o
  -4   3   0        0.10        1.01      1.04 o
  -3   3   0        0.00        1.45      1.23 o
  -2   3   0       43.29       48.35      1.16 o
  -1   3   0      399.80      425.84      2.94 o
   0   3   0      814.83      811.64      5.16 o
   1   3   0       24.99       25.20      1.45 o
   2   3   0        0.84        1.43      1.81 o
   3   3   0       19.70       24.92      1.79 o
   4   3   0        9.76        8.94      1.89 o
   5   3   0        2.18        1.69      1.67 o
   6   3   0        0.89        3.02      1.92 o
  -4   4   0       11.81       11.96      2.48 o
  -3   4   0        0.01        1.02      1.04 o
  -2   4   0       16.17        9.22      2.71 o
  -1   4   0        2.40        1.67      0.94 o
   0   4   0        0.91        3.22      1.27 o
   1   4   0       17.84       12.93      1.28 o
   2   4   0      572.11      547.64      2.98 o
   3   4   0      172.73      169.41      2.44 o
   4   4   0       16.45       15.88      1.72 o
   5   4   0       22.26       25.41      2.62 o
   6   4   0        1.06        2.24      2.92 o
  -4   5   0        0.13        0.51      0.81 o
  -3   5   0        0.37        1.63      0.87 o
  -2   5   0        9.68        7.76      2.03 o
  -1   5   0        0.17        0.06      0.94 o
   0   5   0        1.37        0.66      1.01 o
   1   5   0      216.39      208.98      4.63 o
   2   5   0      197.97      219.38      2.16 o
   3   5   0       21.26       16.21      1.54 o
   4   5   0      142.25      143.23      5.73 o
   5   5   0       10.33        8.31      1.91 o
  -3   6   0        0.89        1.36      0.89 o
  -2   6   0        2.07        2.48      1.26 o
  -1   6   0        0.08        2.29      0.97 o
   0   6   0       11.18       12.19      1.27 o
   1   6   0       35.30       32.92      1.16 o
   2   6   0       56.79       51.11      1.51 o
   3   6   0      185.22      205.18      2.03 o
   4   6   0      120.76      122.79      7.56 o
   5   6   0        6.63        7.78      1.74 o
   6   6   0        0.12        0.24      2.08 o
  -2   7   0        0.15        0.15      1.37 o
  -1   7   0        0.38        0.00      1.28 o
   0   7   0        4.86        5.42      1.41 o
   1   7   0      106.65      111.30      2.95 o
   2   7   0        8.25        6.48      1.04 o
   3   7   0        9.27       12.13      1.27 o
   4   7   0        1.95        2.76      1.36 o
   5   7   0        0.84        2.59      1.64 o
   6   7   0        1.16        1.28      1.99 o
  -1   8   0        0.23        1.40      1.23 o
   0   8   0        3.92        3.73      1.52 o
   1   8   0       12.30       10.61      1.77 o
   2   8   0        9.71       10.86      1.26 o
   3   8   0        7.39        7.97      1.25 o
   4   8   0        9.78        9.41      1.31 o
   5   8   0        0.52        0.36      1.69 o
   0   9   0        0.75        2.57      1.19 o
   1   9   0        1.08        0.45      1.17 o
   2   9   0        0.86        2.12      1.21 o
   3   9   0        0.30        0.38      0.94 o
   4   9   0        5.76        6.62      1.39 o
  -4  -9   1        3.62        5.11      1.38 o
  -3  -9   1        0.15        0.03      1.32 o
  -2  -9   1        0.31       -0.16      1.30 o
  -1  -9   1        0.95        1.36      1.03 o
   0  -9   1        0.20        1.74      1.51 o
  -5  -8   1        1.41        2.24      1.53 o
  -4  -8   1        4.46        5.63      1.12 o
  -3  -8   1       14.98       18.10      1.34 o
  -2  -8   1        3.67        4.78      1.25 o
  -1  -8   1        0.50       -0.17      0.99 o
   0  -8   1        0.13       -0.46      0.92 o
   1  -8   1        0.03        0.95      1.18 o
  -6  -7   1        0.42        1.24      1.74 o
  -5  -7   1        0.31        1.09      1.51 o
  -4  -7   1        5.54        6.86      1.34 o
  -3  -7   1        0.04        1.32      1.22 o
  -2  -7   1        2.93        2.98      1.25 o
   0  -7   1        6.32        4.05      1.84 o
   1  -7   1        0.37        2.21      1.03 o
   2  -7   1        0.00       -0.52      1.05 o
  -6  -6   1        0.48        0.47      2.35 o
  -5  -6   1        0.52        1.51      1.70 o
  -4  -6   1       75.44       80.78      1.91 o
  -3  -6   1       32.96       39.93      1.56 o
  -2  -6   1      142.99      166.65      1.83 o
  -1  -6   1       14.99       16.91      1.37 o
   0  -6   1       57.89       64.28      1.30 o
   1  -6   1        6.67        4.73      2.74 o
   2  -6   1        0.25        2.26      1.68 o
   3  -6   1        0.03        1.22      1.16 o
  -5  -5   1       13.28       17.84      1.94 o
  -4  -5   1        4.65        4.37      1.62 o
  -3  -5   1      546.25      571.02      3.08 o
  -2  -5   1       12.93       14.81      1.24 o
  -1  -5   1      248.26      270.15      6.99 o
   0  -5   1      123.01      134.54      1.82 o
   1  -5   1        6.75        9.31      1.74 o
   2  -5   1        7.54        8.80      1.91 o
   3  -5   1        0.00        0.50      0.87 o
   4  -5   1        0.14       -0.54      1.08 o
  -6  -4   1        0.03        0.07      2.41 o
  -5  -4   1        0.86        0.74      2.06 o
  -4  -4   1       37.14       41.57      1.75 o
  -3  -4   1        6.64        7.00      1.89 o
  -2  -4   1      492.80      494.25      3.91 o
  -1  -4   1        5.28        4.52      1.45 o
   0  -4   1     1874.75     1883.61     92.64 o
   1  -4   1       56.93       57.70      1.19 o
   3  -4   1        1.27        2.73      1.11 o
   4  -4   1        1.68        1.41      0.81 o
  -6  -3   1        0.27       -0.17      2.61 o
  -5  -3   1        3.20        5.29      2.58 o
  -4  -3   1       31.08       35.41      2.15 o
  -3  -3   1       93.62       97.45      2.14 o
  -2  -3   1       95.04      108.27      2.33 o
  -1  -3   1      980.30     1010.78      9.23 o
   0  -3   1       14.02       13.79      1.45 o
   1  -3   1      118.56      126.68      6.62 o
   2  -3   1        5.04        6.33      1.13 o
   3  -3   1        0.04       13.58      7.30 o
   4  -3   1        0.01        2.24      1.05 o
   5  -3   1        0.68        0.20      1.52 o
  -6  -2   1        0.36        1.35      1.46 o
  -5  -2   1        3.50        4.73      1.69 o
  -4  -2   1        0.62        0.31      2.16 o
  -3  -2   1       12.03       11.77      1.72 o
  -2  -2   1      110.66      119.82      2.63 o
  -1  -2   1      819.54      749.29      5.29 o
   0  -2   1      822.11      668.70     71.49 o
   1  -2   1      731.21      643.24     48.02 o
   2  -2   1      278.14      236.83     27.81 o
   3  -2   1       26.26       21.14      1.46 o
   4  -2   1        0.00        1.49      1.19 o
   5  -2   1        0.04        0.85      0.85 o
  -6  -1   1        0.04        1.35      1.43 o
  -5  -1   1        0.00        0.21      1.40 o
  -4  -1   1       20.21       23.16      1.68 o
  -3  -1   1       23.64       23.13      1.83 o
  -2  -1   1     1154.87     1011.75     29.68 o
  -1  -1   1      697.89      737.53     17.24 o
   0  -1   1      679.71      598.57     67.42 o
   1  -1   1     1223.42     1087.38    136.05 o
   2  -1   1      163.83      149.62     18.35 o
   3  -1   1        0.49        1.32      1.12 o
   4  -1   1        3.53        4.55      2.48 o
   5  -1   1        1.65        1.47      0.99 o
   6  -1   1        0.57       -0.06      1.31 o
  -6   0   1        0.22        1.05      1.54 o
  -5   0   1        9.91        9.80      1.48 o
  -4   0   1       13.50       13.79      1.41 o
  -3   0   1       36.35       35.13      1.43 o
  -2   0   1       19.43       22.78      1.76 o
  -1   0   1     1499.45     1602.33     14.33 o
   1   0   1     2624.01     2191.67    430.44 o
   2   0   1       62.62       60.44      4.36 o
   3   0   1      141.86      127.58      5.53 o
   4   0   1       27.48       32.49      3.59 o
   5   0   1        9.82        9.29      1.13 o
   6   0   1        0.68        2.15      1.44 o
  -6   1   1        0.40        1.40      1.47 o
  -5   1   1        1.45        1.89      1.24 o
  -4   1   1        0.13        0.52      1.21 o
  -3   1   1       12.98       14.53      1.42 o
  -2   1   1      307.64      279.01      2.09 o
  -1   1   1     2686.59     2831.36     18.95 o
   0   1   1       11.23       12.57      2.14 o
   1   1   1       30.02       21.82      3.11 o
   2   1   1     1457.28     1415.99     11.50 o
   3   1   1      652.98      613.04     95.63 o
   4   1   1       41.23       37.03      5.67 o
   5   1   1        2.92        3.22      1.46 o
   6   1   1        0.05        0.84      1.44 o
  -5   2   1        0.00       -0.49      0.98 o
  -4   2   1        0.03        0.36      0.93 o
  -3   2   1       20.49       24.45      1.02 o
  -2   2   1      426.59      440.57      4.83 o
  -1   2   1      539.58      541.48      4.57 o
   0   2   1      779.57      724.01      3.35 o
   1   2   1      276.07      302.88      3.31 o
   2   2   1     1196.41     1086.22      5.55 o
   3   2   1        0.18        0.24      1.58 o
   4   2   1       97.43      101.65     14.73 o
   5   2   1        5.17        6.04      1.70 o
   6   2   1        4.19        4.97      1.67 o
  -5   3   1        0.03        0.21      1.05 o
  -4   3   1        1.39        2.72      1.12 o
  -3   3   1        0.63        2.30      2.56 o
  -2   3   1       25.28       26.60      1.20 o
  -1   3   1      181.70      185.29      1.82 o
   0   3   1      138.80      118.10      1.66 o
   1   3   1      604.40      586.08      5.11 o
   2   3   1      119.54      113.92      2.14 o
   3   3   1      135.08      124.97      2.27 o
   4   3   1       16.37       18.64      1.92 o
   5   3   1        0.13        1.16      1.93 o
   6   3   1        0.09        0.75      1.94 o
  -4   4   1        6.85        6.38      1.07 o
  -3   4   1        1.48        2.04      1.04 o
  -2   4   1       13.03        8.56      1.02 o
  -1   4   1       25.18       24.55      1.10 o
   0   4   1        0.88       -0.62      1.23 o
   1   4   1       29.69       31.14      1.53 o
   2   4   1      194.62      199.77      2.20 o
   3   4   1        8.99       10.83      1.89 o
   4   4   1       18.27       19.35      2.57 o
   5   4   1        5.46        4.72      3.73 o
  -4   5   1        0.01        1.15      1.05 o
  -3   5   1        5.93        4.99      1.38 o
  -2   5   1        2.28        1.92      1.04 o
  -1   5   1       90.52       93.94      1.53 o
   0   5   1       66.84       66.24      1.77 o
   1   5   1       56.94       57.44      2.70 o
   2   5   1       92.84       84.88      1.73 o
   3   5   1       99.25       92.17      1.96 o
   4   5   1       27.56       33.82      2.38 o
   5   5   1        2.69        1.80      2.13 o
   6   5   1        1.69        0.36      2.25 o
  -3   6   1        0.03        0.89      1.00 o
  -2   6   1        0.83        1.50      0.90 o
  -1   6   1        6.82        8.76      0.88 o
   0   6   1        1.93        1.65      1.08 o
   1   6   1       28.93       31.15      1.26 o
   2   6   1      281.75      289.04      2.46 o
   3   6   1      157.46      166.12      2.41 o
   4   6   1      176.90      182.39      2.31 o
   5   6   1        6.93        4.76      4.72 o
   6   6   1        1.84        0.94      1.94 o
  -2   7   1        0.16       -0.24      0.87 o
  -1   7   1        1.28        0.92      0.88 o
   0   7   1        0.01        0.30      0.94 o
   1   7   1        8.58       13.03      1.87 o
   2   7   1       49.89       49.74      1.58 o
   3   7   1       18.03       16.16      1.18 o
   4   7   1        6.67        8.10      1.49 o
   5   7   1        1.11        4.11      2.03 o
   6   7   1       16.15       13.42      6.81 o
  -1   8   1        0.35       -0.21      1.21 o
   0   8   1        6.54        4.87      1.33 o
   1   8   1        4.37        3.61      0.93 o
   2   8   1        6.53        5.31      1.15 o
   3   8   1        3.51        4.64      1.19 o
   4   8   1        0.51       -0.67      1.33 o
   5   8   1        2.10        1.08      1.46 o
   0   9   1        3.13        1.24      1.10 o
   1   9   1        1.86        1.91      1.28 o
   2   9   1        5.48        5.21      1.49 o
   3   9   1        0.25        0.66      1.11 o
   4   9   1        1.05        0.64      1.15 o
  -4  -9   2        0.02       -0.64      1.29 o
  -3  -9   2        0.56        1.51      1.19 o
  -2  -9   2        1.43        1.47      1.18 o
  -1  -9   2        2.97        1.78      1.37 o
   0  -9   2        1.63        0.82      1.01 o
  -5  -8   2        0.80        3.36      1.52 o
  -4  -8   2        1.04        1.16      1.05 o
  -3  -8   2        0.77        1.37      0.97 o
  -2  -8   2       20.69       17.64      1.21 o
  -1  -8   2        5.97        4.11      3.02 o
   0  -8   2        0.17        2.03      1.16 o
   1  -8   2        0.38        0.77      1.43 o
  -5  -7   2        0.28        0.32      1.77 o
  -4  -7   2        3.42        4.32      1.26 o
  -3  -7   2        3.77        6.44      1.26 o
  -2  -7   2        8.36        8.60      1.24 o
  -1  -7   2       43.03       46.65      1.35 o
   0  -7   2        3.94        2.14      1.04 o
   1  -7   2        0.53        1.80      1.00 o
   2  -7   2        0.61        0.46      1.22 o
  -6  -6   2        0.02        0.02      2.54 o
  -5  -6   2        1.41        2.31      1.86 o
  -4  -6   2       38.45       37.74      1.50 o
  -3  -6   2        6.08        3.91      1.13 o
  -2  -6   2        9.27        8.96      1.39 o
  -1  -6   2       18.22       19.25      1.21 o
   0  -6   2        7.34        7.89      1.11 o
   1  -6   2        0.18        0.71      1.22 o
   2  -6   2        2.94        3.22      1.99 o
   3  -6   2        2.26        0.59      0.91 o
  -6  -5   2        1.65        2.41      3.44 o
  -5  -5   2       32.37       29.84      1.94 o
  -4  -5   2      168.21      179.00      3.51 o
  -3  -5   2      252.19      246.14      2.64 o
  -2  -5   2        0.77        1.78      1.35 o
  -1  -5   2       53.38       55.82      1.49 o
   0  -5   2       25.10       23.49      1.34 o
   1  -5   2        0.50        0.03      1.31 o
   2  -5   2        0.65        2.43      1.56 o
   3  -5   2        0.57       -0.57      1.13 o
   4  -5   2        0.03        0.76      1.17 o
  -6  -4   2        0.46        0.51      2.46 o
  -5  -4   2       13.75       14.79      3.07 o
  -4  -4   2        6.22        3.68      1.61 o
  -3  -4   2       38.75       38.75      1.69 o
  -2  -4   2      211.96      210.29      3.15 o
  -1  -4   2      134.21      145.02      7.24 o
   0  -4   2       92.27      103.65      1.71 o
   1  -4   2       38.68       46.07      5.30 o
   2  -4   2       34.87       26.69      6.46 o
   3  -4   2        1.15        1.90      0.83 o
   4  -4   2        1.15        2.46      1.02 o
  -6  -3   2        0.30        0.73      2.58 o
  -5  -3   2        0.97        3.22      2.53 o
  -4  -3   2        1.29        3.29      2.05 o
  -3  -3   2       17.55       14.24      1.72 o
  -2  -3   2      336.03      333.38      4.24 o
  -1  -3   2       76.51       66.06      9.11 o
   0  -3   2       31.99       26.97      3.12 o
   1  -3   2       30.48       33.55      3.81 o
   2  -3   2       11.35        4.42      2.73 o
   3  -3   2       71.92       65.16     10.03 o
   4  -3   2        1.78        1.57      0.84 o
   5  -3   2        0.88        2.48      1.03 o
  -6  -2   2        0.01       -0.77      1.55 o
  -5  -2   2        2.54        2.59      1.64 o
  -4  -2   2       10.34        8.87      1.89 o
  -3  -2   2       57.33       49.06      1.88 o
  -2  -2   2      320.10      300.31      4.87 o
  -1  -2   2     1273.48     1126.15     50.73 o
   0  -2   2      188.00      182.49     30.11 o
   1  -2   2      108.72      114.93      1.90 o
   2  -2   2      143.80      158.43      6.77 o
   3  -2   2        5.56       13.04      2.92 o
   4  -2   2        0.29        1.18      1.07 o
   5  -2   2        0.08        1.16      1.46 o
  -6  -1   2        0.09        0.97      1.79 o
  -5  -1   2        7.83        9.38      1.51 o
  -4  -1   2        1.51        2.69      1.63 o
  -3  -1   2       35.21       28.36      2.42 o
  -2  -1   2       11.43       10.94      2.25 o
  -1  -1   2     2695.59     2758.67     95.29 o
   0  -1   2      923.99      713.52    245.23 o
   1  -1   2      920.33      954.37    158.02 o
   2  -1   2      265.71      234.38      2.27 o
   3  -1   2       22.52       25.46      3.98 o
   4  -1   2        0.47        1.77      1.28 o
   5  -1   2        0.43        0.14      0.87 o
   6  -1   2        0.21        0.60      1.27 o
  -6   0   2        0.03        1.92      1.46 o
  -5   0   2        0.08        0.25      1.47 o
  -4   0   2       64.80       61.76      4.05 o
  -3   0   2      242.67      233.00      2.36 o
  -2   0   2      934.77      902.94     12.04 o
  -1   0   2      134.58      132.33      2.77 o
   0   0   2       28.38       33.45      3.32 o
   1   0   2        4.92        2.70      2.75 o
   2   0   2      117.36       98.75     22.29 o
   3   0   2        0.03        1.18      1.27 o
   4   0   2       34.59       31.26      4.18 o
   5   0   2        3.22        4.42      1.23 o
   6   0   2        0.04        1.00      2.08 o
  -6   1   2        0.20       -0.73      1.46 o
  -5   1   2        0.62        2.40      1.23 o
  -4   1   2        9.11        8.71      1.10 o
  -3   1   2        0.03       -0.51      1.27 o
  -2   1   2      191.95      212.05      3.14 o
  -1   1   2    12977.02    12380.93    222.84 o
   0   1   2      324.20      359.81      3.27 o
   1   1   2      798.63      829.44      6.21 o
   2   1   2        2.72        1.24      1.74 o
   3   1   2        1.54        0.94      1.43 o
   4   1   2       96.87       97.49     14.57 o
   5   1   2        7.50        6.55      1.34 o
   6   1   2        0.50        0.62      1.46 o
  -5   2   2        0.12        1.51      0.98 o
  -4   2   2        0.01        1.60      0.96 o
  -3   2   2       65.41       57.49      1.33 o
  -2   2   2       85.72       86.05      1.46 o
  -1   2   2       20.97       23.56      1.50 o
   0   2   2      317.85      321.00      4.25 o
   1   2   2     2540.40     2435.31     22.96 o
   2   2   2       48.85       51.53      2.55 o
   3   2   2       18.73       17.49      1.64 o
   4   2   2        1.55        1.44      1.39 o
   5   2   2        0.10        0.80      1.37 o
   6   2   2        2.70        3.92      2.31 o
  -5   3   2        0.02        0.27      0.91 o
  -4   3   2        4.16        5.16      0.90 o
  -3   3   2       71.58       57.04      1.43 o
  -2   3   2      149.33      136.32      1.41 o
  -1   3   2       72.11       67.25      1.24 o
   0   3   2      121.49       97.07      1.49 o
   1   3   2      156.29      161.63      1.85 o
   2   3   2       93.71       90.14      2.25 o
   3   3   2       25.76       21.54      1.91 o
   4   3   2       70.88       73.91      2.21 o
   5   3   2        1.70        0.49      1.82 o
   6   3   2        0.16       -0.24      2.73 o
  -4   4   2        0.00        0.89      1.07 o
  -3   4   2        6.06        8.42      1.06 o
  -2   4   2        9.47        5.84      0.97 o
  -1   4   2        0.87        1.85      0.99 o
   0   4   2      178.09      171.36      1.53 o
   1   4   2        2.12        4.02      1.22 o
   2   4   2        5.28        4.89      1.54 o
   3   4   2       85.61       93.28      2.64 o
   4   4   2        5.57        7.24      1.71 o
   5   4   2        5.24        3.40      2.75 o
  -4   5   2        0.00        1.18      1.01 o
  -3   5   2        3.64        4.14      0.91 o
  -2   5   2        9.39       10.27      1.06 o
  -1   5   2      107.78      106.50      1.35 o
   0   5   2       29.49       34.23      1.11 o
   1   5   2      253.75      245.23      3.16 o
   2   5   2       54.65       57.84      1.76 o
   3   5   2        6.80        8.72      1.76 o
   4   5   2        2.54        4.14      2.92 o
   5   5   2        0.13       -0.03      1.76 o
   6   5   2        1.62        0.76      3.19 o
  -3   6   2        1.29        1.71      1.14 o
  -2   6   2        0.76        2.57      1.01 o
  -1   6   2        5.96        2.33      0.86 o
   0   6   2       73.62       75.71      2.09 o
   1   6   2       17.07       20.67      1.39 o
   2   6   2      292.17      293.60      2.19 o
   3   6   2       56.85       55.93      1.69 o
   4   6   2        1.97        2.72      3.05 o
   5   6   2        6.72        2.97      2.94 o
   6   6   2        3.47        3.30      2.90 o
  -2   7   2        0.25        1.45      0.89 o
  -1   7   2        9.31        8.55      0.96 o
   0   7   2       11.80        9.15      1.22 o
   1   7   2       58.52       62.69      1.43 o
   2   7   2        0.01       -0.32      1.25 o
   3   7   2       94.98      102.64      2.53 o
   4   7   2        1.41        3.73      1.46 o
   5   7   2        0.53        1.46      1.46 o
   6   7   2        1.06        1.40      2.19 o
  -1   8   2        0.60        0.82      1.38 o
   0   8   2       11.90       12.93      1.38 o
   1   8   2       14.01       16.50      1.22 o
   2   8   2        7.91       10.36      1.10 o
   3   8   2        1.78        2.45      1.09 o
   4   8   2        2.39        3.21      1.49 o
   5   8   2        2.72        2.09      2.56 o
   0   9   2        0.06        1.11      1.19 o
   1   9   2        0.01       -0.02      1.00 o
   2   9   2        4.06        5.53      1.09 o
   3   9   2       12.97       12.18      1.63 o
   4   9   2        2.56        4.47      1.44 o
  -4  -9   3        0.06        0.76      1.50 o
  -3  -9   3        1.66       -0.56      1.28 o
  -2  -9   3        0.01        0.65      1.19 o
  -1  -9   3        6.34        5.19      1.47 o
   0  -9   3        0.33       -0.43      1.03 o
  -5  -8   3        3.22        2.80      1.59 o
  -4  -8   3        0.00        0.67      1.29 o
  -3  -8   3        0.73        1.04      1.58 o
  -2  -8   3        1.06        2.36      1.93 o
  -1  -8   3        0.87        3.07      1.87 o
   0  -8   3        4.62        4.05      1.62 o
   1  -8   3        0.02       -0.10      1.00 o
  -5  -7   3        3.45        4.41      1.59 o
  -4  -7   3        4.06        5.10      1.23 o
  -3  -7   3        6.97        5.58      1.09 o
  -2  -7   3       62.52       61.42      3.46 o
  -1  -7   3        0.15        0.08      1.21 o
   0  -7   3        0.02        0.50      1.00 o
   1  -7   3        0.91        1.15      1.19 o
   2  -7   3        2.00        1.47      1.21 o
  -6  -6   3        0.16        0.40      2.95 o
  -5  -6   3        0.89        1.25      1.63 o
  -4  -6   3        1.09        1.24      1.32 o
  -3  -6   3       17.67       15.52      1.31 o
  -2  -6   3      118.33      125.92      5.30 o
  -1  -6   3       60.28       60.24      4.03 o
   0  -6   3        3.13        3.94      1.26 o
   1  -6   3        9.06        3.31      3.68 o
   2  -6   3        0.40        0.49      1.23 o
   3  -6   3        1.31        1.52      1.15 o
  -6  -5   3        2.22        2.68      2.95 o
  -5  -5   3       11.84       16.99      1.82 o
  -4  -5   3       36.92       34.96      1.65 o
  -3  -5   3      166.45      170.60      3.55 o
  -2  -5   3       28.17       25.26      1.49 o
  -1  -5   3      149.75      161.41      3.77 o
   0  -5   3        0.89        1.25      1.14 o
   1  -5   3       66.62       65.74     22.48 o
   2  -5   3       11.43       12.70      1.50 o
   3  -5   3        0.78        0.79      0.99 o
   4  -5   3        0.23       -0.20      1.19 o
  -6  -4   3        0.00        0.05      2.49 o
  -5  -4   3       25.82       27.88      2.88 o
  -4  -4   3       29.08       34.20      1.76 o
  -3  -4   3      191.36      209.93      6.42 o
  -2  -4   3      115.15      133.55      3.11 o
  -1  -4   3      360.10      386.95     11.61 o
   0  -4   3       72.12       72.35      1.60 o
   1  -4   3       82.23       81.59     22.84 o
   2  -4   3        0.62        2.51      1.24 o
   3  -4   3        2.09       -1.04      2.24 o
   4  -4   3        0.75        1.25      1.03 o
  -6  -3   3        1.68        0.63      2.14 o
  -5  -3   3       10.98       10.19      2.17 o
  -4  -3   3       24.11       24.74      2.46 o
  -3  -3   3      281.00      261.29      3.15 o
  -2  -3   3      495.60      513.26      5.73 o
  -1  -3   3      106.38      101.05      3.30 o
   0  -3   3      121.84      143.44     33.91 o
   1  -3   3       24.85       27.16      4.35 o
   2  -3   3        8.58        6.17      2.14 o
   3  -3   3      137.55      137.78     16.59 o
   4  -3   3        0.21        0.58      0.93 o
   5  -3   3        0.91        0.32      1.26 o
  -6  -2   3        0.31        0.62      2.21 o
  -5  -2   3        2.37        2.14      1.78 o
  -4  -2   3        0.75        2.21      1.71 o
  -3  -2   3        2.98        1.48      1.75 o
  -2  -2   3      110.99      115.11      2.40 o
  -1  -2   3       48.52       55.51     25.94 o
   0  -2   3      273.29      279.58     28.12 o
   1  -2   3      355.16      335.14     32.13 o
   2  -2   3        1.60        0.50      0.90 o
   3  -2   3        0.45        0.48      0.97 o
   4  -2   3        9.14        2.25      1.46 o
   5  -2   3        2.75        0.77      1.58 o
  -6  -1   3        0.00        1.81      1.46 o
  -5  -1   3       11.16       11.34      1.52 o
  -4  -1   3        2.52        5.38      2.07 o
  -3  -1   3      375.92      381.51     16.67 o
  -2  -1   3       10.53        7.68      2.10 o
  -1  -1   3      166.26      174.85      5.64 o
   0  -1   3     2122.43     2225.46     14.84 o
   1  -1   3      811.05      867.28     13.91 o
   2  -1   3        5.29        4.01      1.25 o
   3  -1   3        4.34        2.21      2.04 o
   4  -1   3        2.09       -0.10      1.29 o
   5  -1   3        2.56        2.95      1.11 o
   6  -1   3        0.33        0.26      1.47 o
  -6   0   3        0.13       -0.13      1.57 o
  -5   0   3        3.66        2.66      1.43 o
  -4   0   3       58.95       66.37      1.82 o
  -3   0   3       22.83       29.11      1.64 o
  -2   0   3       12.06       13.57      1.46 o
  -1   0   3       65.70       69.47      2.47 o
   0   0   3      151.76      179.38      3.93 o
   1   0   3     1024.06     1027.18    156.98 o
   2   0   3       40.85       42.53      5.72 o
   3   0   3       61.97       59.56      8.75 o
   4   0   3        5.18        2.89      1.08 o
   5   0   3        1.61        1.96      1.16 o
   6   0   3        0.37       -0.83      1.65 o
  -6   1   3        0.26       -0.72      1.45 o
  -5   1   3        0.04        0.95      1.06 o
  -4   1   3        6.90        6.11      1.08 o
  -3   1   3       21.73       21.52      1.37 o
  -2   1   3      191.93      189.13      2.96 o
  -1   1   3    25572.08    26290.62    763.00 o
   0   1   3       33.11       31.94      1.88 o
   1   1   3     1410.88     1431.45     16.55 o
   2   1   3        0.00        0.29      1.99 o
   3   1   3       22.25       20.37      2.78 o
   4   1   3        5.31        4.01      1.34 o
   5   1   3        0.56        1.01      1.21 o
   6   1   3        0.20        3.00      2.10 o
  -5   2   3        0.09        0.37      1.11 o
  -4   2   3        0.65        2.38      1.06 o
  -3   2   3        0.06        0.02      1.06 o
  -2   2   3      481.54      460.35      4.49 o
  -1   2   3       71.21       63.04      1.56 o
   0   2   3     2106.58     2073.25     13.60 o
   1   2   3     4958.25     5078.14    204.76 o
   2   2   3     2833.29     2988.68      8.45 o
   3   2   3      226.67      234.21      3.20 o
   4   2   3        1.97        1.21      1.45 o
   5   2   3        5.42        4.92      1.59 o
   6   2   3        0.73        2.58      2.10 o
  -5   3   3        0.01       -0.47      0.95 o
  -4   3   3        1.35        0.56      1.10 o
  -3   3   3        0.92        4.24      1.15 o
  -2   3   3        9.07       11.16      1.15 o
  -1   3   3      158.07      137.75      1.65 o
   0   3   3        8.26        7.33      1.13 o
   1   3   3      452.98      459.43      4.81 o
   2   3   3      120.39      123.08      2.65 o
   3   3   3      513.05      561.66      6.73 o
   4   3   3       14.58       13.37      1.79 o
   5   3   3        3.93        1.78      1.77 o
   6   3   3        4.32        5.29      2.66 o
  -4   4   3        0.63        1.31      0.91 o
  -3   4   3        3.95        5.11      1.27 o
  -2   4   3       14.11       22.32      1.37 o
  -1   4   3      284.33      288.77      5.58 o
   0   4   3        3.24        2.72      1.07 o
   1   4   3       50.82       58.08      1.30 o
   2   4   3        2.83        5.44      1.62 o
   3   4   3        0.05        0.70      1.76 o
   4   4   3        7.49        5.33      1.94 o
   5   4   3        1.13        1.90      1.99 o
   6   4   3        0.07        0.50      2.55 o
  -4   5   3        0.01        2.40      0.93 o
  -3   5   3        0.07       -0.45      0.90 o
  -2   5   3        0.02        1.67      0.96 o
  -1   5   3        7.29        5.60      1.15 o
   0   5   3       86.30       99.72      1.33 o
   1   5   3      297.02      272.65      4.35 o
   2   5   3      126.95      116.34      2.63 o
   3   5   3      143.36      134.72      2.90 o
   4   5   3       78.50       69.31      9.19 o
   5   5   3       22.35       21.14      5.06 o
   6   5   3        0.11        0.49      2.95 o
  -3   6   3        0.50        0.44      0.88 o
  -2   6   3        0.27        0.02      1.93 o
  -1   6   3        5.21        4.17      1.06 o
   0   6   3      148.49      143.39      4.16 o
   1   6   3        6.31        7.52      1.04 o
   2   6   3        1.72        1.79      1.48 o
   3   6   3      138.90      150.95      3.87 o
   4   6   3        0.17        0.30      1.54 o
   5   6   3        0.18        2.22      1.50 o
   6   6   3        0.03        1.50      1.92 o
  -2   7   3        0.03        0.54      0.90 o
  -1   7   3        0.05        1.76      0.91 o
   0   7   3        3.07        4.92      1.02 o
   1   7   3        0.05       -0.33      1.23 o
   2   7   3       90.22      105.14      2.29 o
   3   7   3      226.85      229.48      2.07 o
   4   7   3       21.93       17.63      2.55 o
   5   7   3        0.14        0.86      1.49 o
   6   7   3        4.34        2.73      1.91 o
  -1   8   3        1.72        0.08      1.20 o
   0   8   3       10.50       10.35      1.54 o
   1   8   3        0.02        0.99      0.91 o
   2   8   3        0.94        1.47      1.04 o
   3   8   3        9.37       10.38      1.66 o
   4   8   3        6.67        3.34      4.54 o
   5   8   3       10.51        8.40      4.68 o
   0   9   3        2.79        1.30      1.73 o
   1   9   3        0.05        0.33      1.38 o
   2   9   3        2.65        2.85      1.20 o
   3   9   3        4.37        4.76      1.24 o
   4   9   3        0.96        0.60      1.51 o
  -4  -9   4        0.00       -0.04      1.13 o
  -3  -9   4        1.61       -0.02      1.16 o
  -2  -9   4        0.09        0.17      1.40 o
  -1  -9   4        0.50        2.02      1.06 o
   0  -9   4        0.00        1.60      1.06 o
  -5  -8   4        0.36        0.52      1.31 o
  -4  -8   4        0.04       -0.54      1.07 o
  -3  -8   4        1.09        2.56      1.19 o
  -2  -8   4        6.68        3.87      2.36 o
  -1  -8   4        0.58        1.14      1.33 o
   0  -8   4        9.85        6.33      2.95 o
   1  -8   4        0.11        1.33      1.20 o
  -5  -7   4        2.51        2.18      1.33 o
  -4  -7   4        3.35        3.69      1.19 o
  -3  -7   4       15.76       15.95      1.84 o
  -2  -7   4       19.42       18.77      1.56 o
  -1  -7   4        2.63        2.04      1.62 o
   0  -7   4        0.66       -0.17      1.15 o
   1  -7   4        0.61        0.04      0.99 o
   2  -7   4        3.06        0.45      1.57 o
  -6  -6   4        0.05        0.10      3.29 o
  -5  -6   4        5.03        5.14      1.62 o
  -4  -6   4        0.07        1.33      1.35 o
  -3  -6   4        0.93        1.82      1.55 o
  -2  -6   4        7.10        4.78      1.45 o
  -1  -6   4        0.15        1.41      1.33 o
   0  -6   4        5.03        9.54      4.25 o
   1  -6   4        0.05        0.59      1.19 o
   2  -6   4        0.79        1.80      1.01 o
   3  -6   4        0.05        2.72      1.15 o
  -6  -5   4        0.01       -0.12      2.58 o
  -5  -5   4       44.36       41.70      2.72 o
  -4  -5   4        4.24        5.60      1.41 o
  -3  -5   4       58.20       67.78      2.01 o
  -2  -5   4        4.69        8.60      1.69 o
  -1  -5   4       43.34       37.96     11.23 o
   0  -5   4        2.28        2.37      1.27 o
   1  -5   4        3.90        5.68      4.80 o
   2  -5   4        0.77        1.06      1.05 o
   3  -5   4        0.01        2.18      0.97 o
   4  -5   4        0.02        0.70      1.05 o
  -6  -4   4        1.55        2.24      2.56 o
  -5  -4   4        0.02        0.76      2.19 o
  -4  -4   4      437.74      444.81      8.06 o
  -3  -4   4       16.50       22.12      1.54 o
  -2  -4   4       14.37       10.59      1.80 o
  -1  -4   4       81.60       95.88      2.09 o
   0  -4   4       83.55       62.63     14.16 o
   1  -4   4       13.51       15.75      2.58 o
   2  -4   4        1.31        1.71      1.59 o
   3  -4   4        1.55        1.70      1.20 o
   4  -4   4        0.31        1.34      1.21 o
  -6  -3   4        0.13       -0.32      2.07 o
  -5  -3   4        0.16        2.27      2.66 o
  -4  -3   4       18.92       20.32      3.02 o
  -3  -3   4        7.70       10.83      1.70 o
  -2  -3   4      330.69      349.08      3.19 o
  -1  -3   4     1886.81     1615.54    434.46 o
   0  -3   4      900.41      992.95     26.79 o
   1  -3   4       33.37       24.97      2.51 o
   2  -3   4       14.25       17.42      6.31 o
   3  -3   4        6.00       14.08      4.84 o
   4  -3   4        5.42        3.20      1.47 o
   5  -3   4        0.44        0.49      1.28 o
  -6  -2   4        0.49        1.61      2.00 o
  -5  -2   4        8.38        7.74      1.55 o
  -4  -2   4       23.41       22.06      1.81 o
  -3  -2   4       32.27       32.83      2.24 o
  -2  -2   4      290.25      272.14      6.72 o
  -1  -2   4       15.87       22.98      4.08 o
   0  -2   4      343.63      263.22    152.34 o
   1  -2   4      397.39      287.99    147.91 o
   2  -2   4        2.88       61.90     31.93 o
   3  -2   4        0.45       23.73     13.98 o
   4  -2   4        2.89        5.90      1.28 o
   5  -2   4        3.68        3.48      1.24 o
  -6  -1   4        0.20        0.80      1.48 o
  -5  -1   4        0.04        1.65      1.48 o
  -4  -1   4       11.35       13.49      2.08 o
  -3  -1   4        0.28       -0.71      1.42 o
  -2  -1   4      105.40      100.34      2.09 o
  -1  -1   4     1275.77     1287.30     42.58 o
   0  -1   4      940.36      695.18    399.10 o
   1  -1   4      435.66      434.38      3.74 o
   2  -1   4       73.69       65.57     15.20 o
   3  -1   4        3.47       32.19     17.97 o
   5  -1   4        0.21        1.22      1.17 o
   6  -1   4        1.63        1.68      1.43 o
  -6   0   4        0.01       -0.74      1.48 o
  -5   0   4        2.09        2.17      1.38 o
  -4   0   4        2.28        3.24      1.29 o
  -3   0   4       47.54       46.60      1.46 o
  -2   0   4        3.37        4.13      1.57 o
  -1   0   4     4554.54     4235.85    114.86 o
   0   0   4      111.90      114.90      2.88 o
   1   0   4      867.20      577.80    257.90 o
   2   0   4       31.90       24.54      6.96 o
   3   0   4       17.85       21.28      6.71 o
   4   0   4        5.16        7.99      3.75 o
   5   0   4        0.33        0.70      1.36 o
   6   0   4        0.00        1.22      1.50 o
  -6   1   4        0.45        0.70      2.49 o
  -5   1   4        1.92        1.49      1.41 o
  -4   1   4        9.97        9.21      1.32 o
  -3   1   4       23.98       26.44      1.36 o
  -2   1   4       78.97       83.18      2.26 o
  -1   1   4      507.21      528.73      7.55 o
   0   1   4    13300.70    13024.07    292.11 o
   1   1   4     3370.83     3469.64     42.03 o
   2   1   4      995.00      950.84      4.86 o
   3   1   4      353.69      344.99      4.18 o
   4   1   4       82.25       79.94     20.95 o
   5   1   4        8.31        9.07      2.83 o
   6   1   4        0.23        1.70      1.57 o
  -5   2   4        0.13       -0.03      1.10 o
  -4   2   4        1.39        2.57      1.12 o
  -3   2   4       65.88       60.99      1.26 o
  -2   2   4       88.72      109.43      1.54 o
  -1   2   4      176.73      191.76      1.74 o
   0   2   4     2064.11     2090.52     24.93 o
   1   2   4      599.91      643.51     10.99 o
   2   2   4      390.80      347.92      4.40 o
   3   2   4     1025.47     1005.18     21.51 o
   4   2   4       61.77       56.46     16.33 o
   5   2   4        0.08        0.89      1.62 o
   6   2   4        0.82        1.35      2.04 o
  -5   3   4        0.01       -0.21      0.93 o
  -4   3   4        2.82        2.47      1.16 o
  -3   3   4       62.17       67.56      1.43 o
  -2   3   4       26.32       30.12      1.24 o
  -1   3   4        8.33       10.33      1.14 o
   0   3   4      107.03      113.58      1.65 o
   1   3   4     1079.41     1032.47     11.02 o
   2   3   4      185.39      185.60      2.55 o
   3   3   4      231.67      226.51      4.60 o
   4   3   4       20.37       21.83      1.83 o
   5   3   4       19.14       15.20      5.62 o
   6   3   4        4.70        2.68      1.90 o
  -4   4   4        0.84        1.46      1.04 o
  -3   4   4        2.82        2.89      1.05 o
  -2   4   4       11.63       13.13      1.04 o
  -1   4   4        0.82       -0.10      1.18 o
   0   4   4      147.67      135.56      2.50 o
   1   4   4      328.44      311.70      2.84 o
   2   4   4      419.76      397.15      3.10 o
   3   4   4      119.15      106.14      2.15 o
   4   4   4       18.45       18.92      1.79 o
   5   4   4       12.41       10.53      1.82 o
   6   4   4        5.05        0.21      2.10 o
  -4   5   4        0.51        1.73      0.91 o
  -3   5   4        0.16       -0.45      0.90 o
  -2   5   4        6.01        4.99      0.84 o
  -1   5   4        1.15        1.27      1.04 o
   0   5   4        3.47        6.21      1.18 o
   1   5   4       61.16       63.52      1.22 o
   2   5   4        1.86        2.68      1.27 o
   3   5   4        9.08       10.33      1.45 o
   4   5   4       23.85       25.89      1.83 o
   5   5   4        3.42        0.68      2.12 o
   6   5   4        2.31        2.35      1.87 o
  -3   6   4        0.17        0.80      1.05 o
  -2   6   4        5.89        6.31      0.77 o
  -1   6   4        4.03        6.05      0.97 o
   0   6   4        9.26       10.29      1.13 o
   1   6   4       68.61       67.76      1.16 o
   2   6   4       31.29       30.59      1.35 o
   3   6   4       94.41       87.88      2.44 o
   4   6   4       13.89       17.57      1.61 o
   5   6   4       22.48       20.51      4.84 o
   6   6   4        1.46        0.68      1.95 o
  -2   7   4        1.04        0.83      1.04 o
  -1   7   4        0.01        2.03      0.91 o
   0   7   4        4.49        5.39      0.93 o
   1   7   4      117.85      126.09      2.15 o
   2   7   4       48.35       43.84      1.36 o
   3   7   4      168.79      173.70      2.52 o
   4   7   4        0.25        0.84      1.61 o
   5   7   4        2.54        0.16      1.56 o
   6   7   4        0.32        0.27      1.58 o
  -1   8   4        0.04       -0.14      0.89 o
   0   8   4        3.22        4.24      1.60 o
   1   8   4       17.73       16.25      1.21 o
   2   8   4        0.50        1.60      1.24 o
   3   8   4        5.49        4.53      1.31 o
   4   8   4        9.76        9.51      1.52 o
   5   8   4       31.16       27.04     17.33 o
   0   9   4        0.19       -0.47      0.94 o
   1   9   4        0.00        0.47      1.46 o
   2   9   4        0.24        2.09      1.21 o
   3   9   4        0.01       -0.18      1.05 o
   4   9   4        7.74        3.58      5.41 o
  -3  -9   5        1.92        2.46      1.57 o
  -2  -9   5        0.56        2.13      1.18 o
  -1  -9   5        0.02        1.62      1.20 o
   0  -9   5        0.01        2.87      1.19 o
  -5  -8   5        0.16       -0.02      1.31 o
  -4  -8   5        5.28        4.03      1.47 o
  -3  -8   5        2.36        3.85      1.21 o
  -2  -8   5        6.47        7.57      1.19 o
  -1  -8   5        4.24        2.52      1.38 o
   0  -8   5        2.29        1.99      1.00 o
   1  -8   5        0.54        1.83      1.02 o
  -5  -7   5        0.00        1.08      1.27 o
  -4  -7   5        3.54        3.50      1.08 o
  -3  -7   5        1.59        1.78      1.21 o
  -2  -7   5        0.06        0.47      1.17 o
  -1  -7   5        1.77        3.62      2.51 o
   0  -7   5        8.38        5.48      2.46 o
   1  -7   5        8.85        9.44      1.59 o
   2  -7   5        0.31        2.10      1.46 o
  -6  -6   5        0.02       -0.07      2.95 o
  -5  -6   5        1.73        1.95      1.52 o
  -4  -6   5        7.85        9.37      1.51 o
  -3  -6   5       37.02       36.02      1.71 o
  -2  -6   5        4.63        4.76      1.16 o
  -1  -6   5        5.81        6.96      1.17 o
   0  -6   5       10.22        8.11      4.33 o
   1  -6   5        0.00        0.77      1.21 o
   2  -6   5        0.11       -0.07      0.93 o
   3  -6   5        0.00        1.70      1.07 o
  -6  -5   5        0.14        1.17      2.63 o
  -5  -5   5        3.73        2.35      1.72 o
  -4  -5   5        6.36        7.72      1.60 o
  -3  -5   5       43.28       53.31      1.95 o
  -2  -5   5       17.03       13.29      1.39 o
  -1  -5   5       83.27       75.36     18.05 o
   0  -5   5        5.60        5.80      2.38 o
   1  -5   5        7.22        9.72      2.50 o
   2  -5   5       12.49        8.53      4.32 o
   3  -5   5        0.15        2.28      1.13 o
   4  -5   5        0.10        0.69      1.19 o
  -6  -4   5        1.54        2.66      2.53 o
  -5  -4   5       48.01       56.64      3.07 o
  -4  -4   5       11.14        8.36      1.59 o
  -3  -4   5        5.77        7.05      1.67 o
  -2  -4   5        1.99        2.53      1.71 o
  -1  -4   5      232.51      222.07    121.63 o
   0  -4   5      111.46      102.70     37.99 o
   1  -4   5       13.99        7.17      3.84 o
   2  -4   5        4.38        5.82      2.31 o
   3  -4   5        1.40        0.94      1.37 o
   4  -4   5        0.13        1.08      1.16 o
  -6  -3   5        3.83        5.60      2.58 o
  -5  -3   5        0.18        1.56      2.66 o
  -4  -3   5       55.38       68.12      3.24 o
  -3  -3   5       36.60       36.74      1.81 o
  -2  -3   5       14.72       12.20      1.86 o
  -1  -3   5      799.20      932.17     25.63 o
   0  -3   5      150.89      117.42     64.08 o
   1  -3   5      210.11      246.88     41.25 o
   2  -3   5       30.17       37.45     13.49 o
   3  -3   5       13.75       11.93      6.98 o
   4  -3   5        1.00        2.76      1.71 o
   5  -3   5        0.09        1.50      1.07 o
  -6  -2   5        0.21        0.47      1.47 o
  -5  -2   5        0.72        2.00      1.57 o
  -4  -2   5        0.00        0.90      1.95 o
  -3  -2   5        7.11        7.72      1.99 o
  -2  -2   5      559.30      563.69     18.24 o
  -1  -2   5        1.35        2.83      2.04 o
   0  -2   5       22.25        7.41      6.53 o
   1  -2   5        9.32       15.92      5.73 o
   2  -2   5      861.30     1000.83    320.16 o
   3  -2   5       34.08       59.85     13.37 o
   4  -2   5        1.91        1.88      1.20 o
   5  -2   5        0.10        0.42      1.30 o
  -6  -1   5        0.08       -0.42      2.21 o
  -5  -1   5        0.90        1.98      1.46 o
  -4  -1   5        2.50        2.85      1.64 o
  -3  -1   5       51.01       48.78      1.94 o
  -2  -1   5      128.43      119.32      3.01 o
  -1  -1   5      346.02      356.27      5.72 o
   0  -1   5      159.17      139.37     48.98 o
   2  -1   5       37.67       50.23     14.06 o
   3  -1   5       28.18       14.83      8.69 o
   4  -1   5        1.95        1.78      1.49 o
   5  -1   5        4.99        4.24      1.83 o
   6  -1   5        1.89        1.77      1.42 o
  -6   0   5        0.65        2.72      1.46 o
  -5   0   5        0.05        0.11      1.47 o
  -4   0   5       12.86       12.35      1.54 o
  -3   0   5       25.08       27.18      1.59 o
  -2   0   5      455.98      444.72      7.57 o
  -1   0   5       13.44       11.16      1.73 o
   0   0   5     1593.44     1692.95     30.91 o
   1   0   5     1743.92     1853.20      7.97 o
   2   0   5      416.89      373.79     82.61 o
   3   0   5       31.51       33.57      7.67 o
   4   0   5        6.15        4.91      2.81 o
   5   0   5        0.20        0.46      1.28 o
   6   0   5        2.80        0.26      1.39 o
  -5   1   5        4.35        3.98      1.20 o
  -4   1   5       24.23       29.00      1.39 o
  -3   1   5       29.45       28.82      1.40 o
  -2   1   5      267.39      248.96      5.20 o
  -1   1   5      305.38      308.27      3.91 o
   0   1   5     2885.05     2876.63     45.41 o
   1   1   5     3034.92     3154.23     40.38 o
   2   1   5       28.47       29.74      1.76 o
   3   1   5       65.41       68.54     16.69 o
   4   1   5        6.33        5.46      2.35 o
   5   1   5        0.51        1.30      1.49 o
   6   1   5        0.65        0.89      1.58 o
  -5   2   5        0.68        1.72      0.96 o
  -4   2   5        0.61       -0.21      0.98 o
  -3   2   5        0.04        0.77      1.08 o
  -2   2   5     1700.38     1595.07     29.54 o
  -1   2   5       37.61       36.55      1.29 o
   0   2   5     1297.64     1223.69     20.72 o
   1   2   5     3227.66     3228.43     51.74 o
   2   2   5       34.20       39.42      2.08 o
   3   2   5      352.26      403.20      8.01 o
   4   2   5       46.84       45.95      1.84 o
   5   2   5        7.09        5.04      2.36 o
   6   2   5        0.65        0.81      1.63 o
  -5   3   5        0.01        1.22      1.00 o
  -4   3   5        4.60        2.68      0.96 o
  -3   3   5        0.88        0.86      1.11 o
  -2   3   5       33.53       32.72      1.32 o
  -1   3   5      102.44       96.38      1.69 o
   0   3   5      167.13      131.60      1.59 o
   1   3   5       17.37       13.89      1.40 o
   2   3   5     1109.25     1106.39      7.83 o
   3   3   5       10.96       12.44      1.81 o
   4   3   5        0.70        2.97      1.69 o
   5   3   5        5.30        3.84      1.55 o
   6   3   5        0.76        1.15      1.56 o
  -4   4   5        2.38        1.64      0.95 o
  -3   4   5       10.09        6.68      1.08 o
  -2   4   5        2.37        2.73      1.08 o
  -1   4   5        3.26        4.97      1.19 o
   0   4   5        1.90        2.54      1.09 o
   1   4   5      196.28      192.10      2.32 o
   2   4   5       24.06       31.21      1.56 o
   3   4   5       93.57       91.00      3.23 o
   4   4   5       10.36       11.43      1.81 o
   5   4   5        3.31        2.15      1.89 o
  -4   5   5        1.21        0.60      1.04 o
  -3   5   5        0.07        1.29      0.88 o
  -2   5   5       12.52        6.60      1.33 o
  -1   5   5       23.34       28.13      1.61 o
   0   5   5       41.91       45.33      1.53 o
   1   5   5       13.47       13.00      1.21 o
   2   5   5        3.69        1.60      1.11 o
   3   5   5       34.48       40.90      1.78 o
   4   5   5       33.74       32.19      1.80 o
   5   5   5        0.16       -0.80      1.59 o
   6   5   5        0.89        0.11      1.70 o
  -3   6   5        0.04        0.88      0.81 o
  -2   6   5        7.74        6.25      0.86 o
  -1   6   5        2.85        2.62      0.95 o
   0   6   5       71.40       74.26      1.21 o
   1   6   5       39.51       39.29      1.17 o
   2   6   5       34.78       33.53      1.48 o
   3   6   5        0.70        3.22      1.55 o
   4   6   5        6.01        3.96      1.39 o
   5   6   5        3.13        1.81      1.56 o
   6   6   5        3.08        0.93      1.77 o
  -2   7   5        0.31        0.14      1.03 o
  -1   7   5       15.52       13.71      0.90 o
   0   7   5        0.00        0.17      0.93 o
   1   7   5       43.23       43.24      1.17 o
   2   7   5       18.55       18.84      1.33 o
   3   7   5        4.58        4.07      1.39 o
   4   7   5       13.90       12.33      8.87 o
   5   7   5       10.43       12.67      9.86 o
   6   7   5        0.06       -0.53      1.58 o
  -1   8   5        1.98        1.73      0.94 o
   0   8   5        8.45        9.94      1.72 o
   1   8   5        4.42        2.79      1.02 o
   2   8   5       50.94       58.15      1.91 o
   3   8   5        7.17        6.60      1.02 o
   4   8   5        1.56        2.71      2.57 o
   5   8   5        0.43       -0.74      1.48 o
   0   9   5        1.74        0.78      1.24 o
   1   9   5        1.02        0.56      1.18 o
   2   9   5        1.46        1.45      1.07 o
   3   9   5        4.26        2.92      1.33 o
   4   9   5        1.36        2.41      1.52 o
  -3  -9   6        0.03       -0.54      1.08 o
  -2  -9   6        0.40        1.45      0.92 o
  -1  -9   6        0.04        1.34      1.22 o
  -4  -8   6        0.01       -0.08      1.29 o
  -3  -8   6        0.94        0.42      1.18 o
  -2  -8   6        6.45        1.19      1.48 o
  -1  -8   6        0.01       -0.50      1.00 o
   0  -8   6        2.12        1.18      1.30 o
   1  -8   6        0.33        1.67      1.30 o
  -5  -7   6        0.00        0.77      1.37 o
  -4  -7   6        0.67       -0.06      1.34 o
  -3  -7   6        1.68        2.69      1.17 o
  -2  -7   6        0.14       -0.61      1.21 o
  -1  -7   6        8.47        5.44      4.54 o
   0  -7   6        0.01        2.19      1.19 o
   1  -7   6        9.52        6.74      1.85 o
   2  -7   6        0.78        1.17      1.26 o
  -6  -6   6        0.37        0.66      3.02 o
  -5  -6   6        0.55        2.34      1.53 o
  -4  -6   6        0.41        2.12      1.29 o
  -3  -6   6        6.80        4.31      1.54 o
  -2  -6   6       34.17       33.60      6.77 o
  -1  -6   6        4.27        1.59      1.80 o
   0  -6   6        1.34        2.30      1.48 o
   1  -6   6        0.48        1.44      1.07 o
   2  -6   6        9.41       10.31      4.17 o
   3  -6   6        0.44        1.25      0.85 o
  -6  -5   6        0.00        0.78      2.05 o
  -5  -5   6        0.00       -0.20      1.79 o
  -4  -5   6        4.55        3.25      1.58 o
  -3  -5   6       15.21       11.75      1.78 o
  -2  -5   6       42.65       38.59     24.08 o
  -1  -5   6       14.02        5.87      5.60 o
   0  -5   6       63.12       65.62      5.41 o
   1  -5   6        2.25        0.82      2.06 o
   2  -5   6        2.25        2.25      1.58 o
   3  -5   6        0.41        2.26      1.14 o
   4  -5   6        0.00        1.79      1.19 o
  -6  -4   6        2.63        3.39      2.58 o
  -5  -4   6        1.97        2.34      2.10 o
  -4  -4   6       49.14       46.29      1.92 o
  -3  -4   6        0.35        1.89      1.52 o
  -2  -4   6       36.62       33.28      3.88 o
  -1  -4   6        2.32        1.32      1.41 o
   1  -4   6       60.85       70.15     19.85 o
   2  -4   6       12.81       15.27      1.62 o
   3  -4   6        3.04        5.18      3.28 o
   4  -4   6        0.27       -0.13      1.03 o
  -6  -3   6        2.95        1.95      2.12 o
  -5  -3   6       27.71       28.07      2.39 o
  -4  -3   6       18.73       18.62      2.51 o
  -3  -3   6       22.65       24.07      1.72 o
  -2  -3   6      378.18      340.81    180.31 o
  -1  -3   6        2.13        3.09      1.48 o
   0  -3   6       14.96        7.29      7.71 o
   1  -3   6       53.53      100.48     27.21 o
   2  -3   6       21.55       40.58     16.55 o
   3  -3   6        2.74        3.07      1.23 o
   4  -3   6        1.28        0.07      1.54 o
   5  -3   6        0.03       -0.62      1.41 o
  -6  -2   6        0.56        1.66      1.62 o
  -5  -2   6        4.54        4.66      1.48 o
  -4  -2   6       12.43       13.72      2.27 o
  -3  -2   6       10.95       12.53      1.96 o
  -2  -2   6      314.10      312.03      9.01 o
  -1  -2   6      378.87      379.54    202.86 o
   0  -2   6       25.52       22.36      2.04 o
   1  -2   6      113.77       93.18     34.82 o
   2  -2   6      459.92      561.20      4.61 o
   3  -2   6        8.35       15.70      8.98 o
   4  -2   6        1.21        2.20      1.33 o
   5  -2   6        2.04        1.04      1.13 o
  -6  -1   6        0.39        1.95      1.45 o
  -5  -1   6        1.94        1.81      1.50 o
  -4  -1   6        2.04        1.68      1.24 o
  -3  -1   6        6.92        7.12      1.82 o
  -2  -1   6       11.08       10.03      1.52 o
  -1  -1   6      294.36      314.52      5.41 o
   0  -1   6      673.48      730.67      4.44 o
   1  -1   6      189.73      178.93     29.78 o
   2  -1   6       50.52       45.84     21.25 o
   3  -1   6       35.28       45.46     24.83 o
   4  -1   6        9.49        6.28      1.15 o
   5  -1   6       19.39       17.63      5.69 o
   6  -1   6        0.01        0.35      1.42 o
  -6   0   6        0.26       -0.61      1.22 o
  -5   0   6        0.21       -0.05      1.23 o
  -4   0   6       11.07       13.36      1.57 o
  -3   0   6       22.41       20.33      1.55 o
  -2   0   6        8.28        7.30      1.40 o
  -1   0   6      170.14      172.09      4.73 o
   0   0   6      105.59      118.01      3.27 o
   1   0   6      227.25      242.19      4.69 o
   2   0   6        6.56        3.13      1.30 o
   3   0   6        5.20        4.38      1.15 o
   4   0   6       12.79        7.16      3.52 o
   5   0   6        0.26        1.35      1.30 o
   6   0   6        4.39        2.63      1.40 o
  -5   1   6        2.28        3.53      1.30 o
  -4   1   6        0.84        1.95      1.23 o
  -3   1   6        0.00        0.05      1.10 o
  -2   1   6      288.02      263.61      3.81 o
  -1   1   6      140.37      133.97      3.21 o
   0   1   6      182.76      157.39      2.54 o
   1   1   6        7.96        9.35      3.30 o
   2   1   6      115.24      120.45      2.18 o
   3   1   6        3.65        4.01      2.02 o
   4   1   6        5.13        2.50      1.31 o
   5   1   6        3.13        1.92      1.35 o
   6   1   6        0.21        1.68      1.45 o
  -5   2   6        0.07        1.26      0.98 o
  -4   2   6        1.65        3.33      1.17 o
  -3   2   6       18.13       17.45      1.04 o
  -2   2   6     1328.90     1385.61     14.05 o
  -1   2   6     1146.15     1130.79     25.44 o
   0   2   6      191.48      174.37      2.34 o
   1   2   6      316.20      316.98      4.10 o
   2   2   6      114.82      105.13      2.32 o
   3   2   6      122.69      121.25      2.29 o
   4   2   6        0.80        0.53      1.41 o
   5   2   6        1.69        3.29      1.48 o
   6   2   6        0.17        0.73      1.27 o
  -5   3   6        0.03       -0.51      1.02 o
  -4   3   6        1.86        0.45      1.05 o
  -3   3   6       53.52       53.84      2.93 o
  -2   3   6        2.85        3.05      0.98 o
  -1   3   6      358.89      365.92      1.95 o
   0   3   6      116.59      107.74      2.00 o
   1   3   6      956.04      947.52     13.03 o
   2   3   6       12.13       12.84      1.47 o
   3   3   6        7.25        8.57      1.84 o
   4   3   6        2.37        1.87      1.85 o
   5   3   6        1.03        0.07      1.40 o
   6   3   6        6.47        4.39      1.62 o
  -4   4   6        0.79        0.43      1.02 o
  -3   4   6        1.95        1.00      0.86 o
  -2   4   6        9.58       10.99      1.00 o
  -1   4   6        4.85        5.47      1.20 o
   0   4   6      160.87      157.08      3.03 o
   1   4   6      223.01      220.42      3.96 o
   2   4   6      342.39      346.61      5.78 o
   3   4   6       11.11       12.17      1.80 o
   4   4   6       43.88       41.19      2.11 o
   5   4   6       12.60       11.58      1.91 o
  -4   5   6        0.10        2.34      1.07 o
  -3   5   6        0.14        0.30      0.86 o
  -2   5   6        5.23       10.06      1.00 o
  -1   5   6       12.13       14.50      1.36 o
   0   5   6       85.00       84.76      1.66 o
   1   5   6       51.03       55.71      1.32 o
   2   5   6        0.78        1.36      1.19 o
   3   5   6        5.49        9.41      1.77 o
   4   5   6        0.04        1.55      1.63 o
   5   5   6        4.65        3.82      1.70 o
   6   5   6        0.03       -0.32      1.93 o
  -3   6   6        0.07        1.82      0.90 o
  -2   6   6        0.42        0.60      1.02 o
  -1   6   6        1.54        1.68      0.80 o
   0   6   6        9.00        8.30      0.99 o
   1   6   6       42.87       42.58      1.24 o
   2   6   6       55.39       53.07      1.41 o
   3   6   6      171.03      164.29      2.09 o
   4   6   6       14.76       13.70      4.67 o
   5   6   6        0.08        2.07      1.56 o
   6   6   6        0.01       -0.44      1.56 o
  -2   7   6        1.36        1.92      1.02 o
  -1   7   6       18.29       19.05      1.17 o
   0   7   6        4.06        6.18      1.03 o
   1   7   6        4.67        5.38      0.87 o
   2   7   6      156.00      157.45      2.06 o
   3   7   6        2.61        2.52      0.97 o
   4   7   6       12.50        6.51      6.02 o
   5   7   6        0.01        1.45      2.08 o
   6   7   6        0.28        1.31      1.55 o
  -1   8   6        0.00        0.33      0.86 o
   0   8   6        2.98        1.89      0.95 o
   1   8   6       21.05       19.67      1.12 o
   2   8   6      125.59      121.19      3.33 o
   3   8   6        0.94        1.22      1.31 o
   4   8   6        0.78        1.73      1.99 o
   5   8   6        4.34        1.52      2.57 o
   0   9   6        0.98       -0.06      1.09 o
   1   9   6        0.01        1.47      1.00 o
   2   9   6        9.83        7.87      3.48 o
   3   9   6        9.06        6.04      2.45 o
   4   9   6       14.79       11.71      7.03 o
  -3  -9   7        0.02        1.12      1.22 o
  -2  -9   7        0.58        1.45      1.20 o
  -1  -9   7        0.06       -0.21      1.05 o
  -4  -8   7        0.47        0.12      1.20 o
  -3  -8   7        0.49       -0.25      0.91 o
  -2  -8   7        2.93        0.12      1.17 o
  -1  -8   7        0.37        1.10      1.03 o
   0  -8   7        0.48       -0.06      1.16 o
   1  -8   7        0.01        0.58      1.02 o
  -5  -7   7        0.47        0.87      1.53 o
  -4  -7   7        0.15        0.93      1.40 o
  -3  -7   7        0.71        0.17      1.25 o
  -2  -7   7        0.83       -0.53      1.06 o
  -1  -7   7       34.82       28.19      8.33 o
   0  -7   7        0.33        0.29      0.90 o
   1  -7   7        3.94        2.97      1.79 o
   2  -7   7        2.30        2.02      1.17 o
  -5  -6   7        0.44        0.54      1.40 o
  -4  -6   7        1.87        2.83      1.25 o
  -3  -6   7        2.31        1.56      1.51 o
  -2  -6   7        8.46        6.01      5.36 o
  -1  -6   7        6.44        3.98      3.68 o
   0  -6   7        0.62        0.63      0.91 o
   1  -6   7        7.53        9.49      4.58 o
   2  -6   7       19.92       18.36      8.34 o
   3  -6   7        0.05        0.17      1.53 o
  -6  -5   7        0.39       -0.02      2.22 o
  -5  -5   7        1.50        2.47      1.58 o
  -4  -5   7        2.01        2.29      1.38 o
  -3  -5   7        0.10        1.35      2.12 o
  -2  -5   7        1.17        2.54      3.18 o
  -1  -5   7       20.44       26.79      9.63 o
   0  -5   7       22.89       23.68     12.84 o
   1  -5   7       11.37       11.78      6.27 o
   2  -5   7        0.03        3.03      1.02 o
   3  -5   7        0.97        2.92      0.97 o
   4  -5   7        0.26        0.35      1.21 o
  -6  -4   7        2.56        1.61      2.14 o
  -5  -4   7        0.00       -1.15      2.68 o
  -4  -4   7        0.00       -0.15      1.53 o
  -3  -4   7        1.80        3.05      1.42 o
  -2  -4   7       40.23       36.97     21.62 o
  -1  -4   7       10.42        8.90      3.47 o
   0  -4   7        8.15        4.62      6.54 o
   1  -4   7       18.64       18.73      7.36 o
   2  -4   7        1.00        1.35      1.10 o
   3  -4   7        0.25        2.39      1.18 o
   4  -4   7        0.54        0.73      0.99 o
  -6  -3   7        1.03       -0.34      2.68 o
  -5  -3   7       38.85       43.65      2.39 o
  -4  -3   7        2.19        1.97      2.05 o
  -3  -3   7        0.86        0.77      1.40 o
  -2  -3   7        0.86       -0.37      1.65 o
  -1  -3   7      145.34      110.93     49.71 o
   0  -3   7       45.48       31.42     18.24 o
   1  -3   7       37.72       66.34     27.46 o
   2  -3   7        2.04        6.62      4.12 o
   3  -3   7        0.42        1.30      1.04 o
   4  -3   7        1.03        1.97      1.02 o
   5  -3   7        0.00       -0.62      1.38 o
  -6  -2   7        0.04       -0.96      1.93 o
  -5  -2   7        0.05        1.51      2.05 o
  -4  -2   7        0.10        1.44      2.29 o
  -3  -2   7      143.03      144.51      2.42 o
  -2  -2   7      417.00      437.44     17.62 o
  -1  -2   7      819.58      807.96     49.19 o
   0  -2   7      520.65      587.33     16.07 o
   1  -2   7      166.31      146.85     10.30 o
   2  -2   7       54.11       61.86     23.65 o
   3  -2   7       38.51       33.63     13.06 o
   4  -2   7        0.12        2.35      1.40 o
   5  -2   7        1.76        1.36      1.04 o
  -6  -1   7        0.28        2.38      1.91 o
  -5  -1   7        1.18        2.49      2.31 o
  -4  -1   7        0.00        1.15      1.51 o
  -3  -1   7       76.12       72.84      1.85 o
  -2  -1   7        2.66        2.35      1.58 o
  -1  -1   7        0.43        0.84      2.00 o
   0  -1   7      638.98      692.48      5.78 o
   2  -1   7       50.96       41.89     24.89 o
   3  -1   7       29.95       26.49      9.02 o
   4  -1   7       12.26       23.35      6.36 o
   5  -1   7       17.65       14.82      3.27 o
   6  -1   7        2.72        2.03      1.42 o
  -6   0   7        0.03        1.57      1.50 o
  -5   0   7        2.09        2.52      1.15 o
  -4   0   7        0.04        0.62      1.53 o
  -3   0   7        0.00        2.73      1.42 o
  -2   0   7      167.84      167.42      4.28 o
  -1   0   7      470.59      439.85     12.91 o
   0   0   7      726.87      745.36     23.35 o
   1   0   7       15.88       16.72      3.41 o
   2   0   7       13.18        6.99      5.12 o
   3   0   7       81.65       65.34     15.04 o
   4   0   7        0.09        1.59      1.35 o
   5   0   7        9.47       12.31      4.03 o
   6   0   7        1.41        1.70      1.38 o
  -5   1   7        0.14        4.23      1.42 o
  -4   1   7        0.24        1.85      1.41 o
  -3   1   7        0.23        0.35      1.31 o
  -2   1   7      182.72      199.48      4.01 o
  -1   1   7      611.51      584.62     12.41 o
   0   1   7     1859.24     1813.79     33.44 o
   1   1   7      281.47      287.09      3.63 o
   2   1   7       59.56       58.86      2.23 o
   3   1   7        1.73        0.70      1.31 o
   4   1   7        1.80        0.31      1.30 o
   5   1   7        0.14        0.45      1.20 o
   6   1   7        0.02       -0.42      1.48 o
  -5   2   7        0.68        0.97      0.94 o
  -4   2   7        5.67        3.44      1.19 o
  -3   2   7        0.67        2.12      1.12 o
  -2   2   7       78.07       82.72      1.87 o
  -1   2   7      468.79      476.16     11.21 o
   0   2   7       18.88       18.94      1.34 o
   1   2   7     1260.64     1229.14     22.28 o
   2   2   7      445.61      443.96      5.26 o
   3   2   7       98.90       96.86      1.87 o
   4   2   7       26.04       22.39      8.65 o
   5   2   7        0.23        0.54      1.36 o
   6   2   7        0.00        0.39      1.48 o
  -5   3   7        0.10        0.78      1.18 o
  -4   3   7        4.60        5.11      1.05 o
  -3   3   7        1.94        0.41      0.95 o
  -2   3   7       12.47       13.87      1.17 o
  -1   3   7      597.93      610.55     10.41 o
   0   3   7       48.01       41.97      1.28 o
   1   3   7      540.53      560.67      9.48 o
   2   3   7     3158.29     3209.72     99.97 o
   3   3   7      254.69      249.90      4.81 o
   4   3   7        0.06        0.29      1.57 o
   5   3   7        7.12        3.07      2.12 o
   6   3   7        1.74        1.61      1.51 o
  -4   4   7        2.33        3.33      1.06 o
  -3   4   7        0.10        0.66      0.92 o
  -2   4   7        0.18       -0.04      1.52 o
  -1   4   7       23.02       23.34      1.23 o
   0   4   7      171.98      182.97      2.50 o
   1   4   7       38.22       40.81      1.30 o
   2   4   7      319.40      306.66      6.66 o
   3   4   7        0.45        0.26      1.76 o
   4   4   7        9.55       11.09      1.74 o
   5   4   7       18.25       18.16      2.17 o
   6   4   7        2.26       -0.22      1.87 o
  -4   5   7        0.35        1.82      0.85 o
  -3   5   7        0.20        0.52      0.82 o
  -2   5   7        2.37        2.21      0.96 o
  -1   5   7       24.12       23.98      1.03 o
   0   5   7       79.26       78.21      1.36 o
   1   5   7      131.54      120.71      3.56 o
   2   5   7      148.35      144.53      2.95 o
   3   5   7       72.17       59.40      1.83 o
   4   5   7       64.57       62.24      1.86 o
   5   5   7       10.67        9.05      2.00 o
   6   5   7        0.06       -0.80      1.60 o
  -3   6   7        0.00        1.55      0.89 o
  -2   6   7        0.64        0.33      1.04 o
  -1   6   7       10.90       10.83      0.99 o
   0   6   7        3.45        3.05      0.98 o
   1   6   7       24.54       22.62      1.06 o
   2   6   7        0.00        1.35      1.19 o
   3   6   7        0.87       -0.19      1.64 o
   4   6   7        2.62        1.93      1.60 o
   5   6   7        2.51        0.89      1.84 o
   6   6   7        0.34        0.39      1.76 o
  -2   7   7        0.96        2.33      0.82 o
  -1   7   7        0.43        1.53      1.40 o
   0   7   7        0.26       -0.01      0.93 o
   1   7   7        0.51       -0.47      0.93 o
   2   7   7       44.18       45.71      1.29 o
   3   7   7       11.92       12.10      1.32 o
   4   7   7       19.10       15.52      6.81 o
   5   7   7       10.88        9.50      6.06 o
   6   7   7        0.65        0.12      1.57 o
  -1   8   7        0.43        1.92      0.85 o
   0   8   7       24.28       25.99      1.11 o
   1   8   7        5.73        5.81      0.88 o
   2   8   7       33.85       34.07      1.57 o
   3   8   7        4.94        3.08      1.43 o
   4   8   7        8.17        9.20      8.04 o
   5   8   7        0.41        1.41      1.52 o
   1   9   7        0.14        1.22      1.04 o
   2   9   7        0.42        1.12      1.05 o
   3   9   7       10.34        8.24      3.69 o
   4   9   7       22.30       17.02     11.08 o
  -2  -9   8        0.10        2.85      1.20 o
  -1  -9   8        0.00        2.49      1.22 o
  -4  -8   8        0.31        1.11      0.96 o
  -3  -8   8        1.00        2.15      1.19 o
  -2  -8   8        0.03        1.83      1.42 o
  -1  -8   8        0.07        2.00      1.17 o
   0  -8   8        1.40        0.62      1.13 o
   1  -8   8        0.17        0.30      1.64 o
  -5  -7   8        0.50        1.39      1.37 o
  -4  -7   8        3.24        1.33      1.36 o
  -3  -7   8        4.69        3.02      2.16 o
  -1  -7   8        0.33        1.95      1.07 o
   0  -7   8        1.01        1.96      1.12 o
   1  -7   8        2.05        2.12      2.42 o
   2  -7   8        0.37        2.27      1.61 o
  -5  -6   8        0.09        0.81      1.49 o
  -4  -6   8        1.32        2.26      1.43 o
  -3  -6   8        3.57        2.95      3.98 o
  -2  -6   8        0.20        0.48      1.24 o
  -1  -6   8       60.72       53.41     13.78 o
   0  -6   8       18.27        5.22      4.65 o
   1  -6   8        0.68        0.43      1.04 o
   2  -6   8       12.46       25.73     13.60 o
   3  -6   8        1.14        1.91      1.19 o
  -6  -5   8        0.33        0.71      2.12 o
  -5  -5   8        0.26        1.28      1.79 o
  -4  -5   8        7.29        5.13      1.53 o
  -3  -5   8        9.47        9.37      2.74 o
  -2  -5   8        0.39       -0.32      2.35 o
  -1  -5   8        0.32        1.16      1.36 o
   0  -5   8       60.25       94.91     27.40 o
   1  -5   8        1.88       18.64     11.99 o
   2  -5   8        0.03        1.99      1.01 o
   3  -5   8        0.07        0.92      0.90 o
   4  -5   8        0.36        1.12      1.20 o
  -6  -4   8        0.29       -1.06      2.12 o
  -5  -4   8        8.96        8.21      2.14 o
  -4  -4   8        0.08        3.73      2.44 o
  -3  -4   8        0.56        1.36      1.49 o
  -2  -4   8       33.54       22.77     15.77 o
  -1  -4   8       93.75       98.44      1.94 o
   0  -4   8        4.24        0.96      1.36 o
   1  -4   8        0.44        2.61      2.60 o
   2  -4   8        1.14        0.43      1.12 o
   3  -4   8        1.51        4.33      2.06 o
   4  -4   8        0.16        1.38      1.00 o
  -6  -3   8        2.03        0.73      2.10 o
  -5  -3   8        1.47        3.46      2.12 o
  -4  -3   8       25.52       28.80      2.22 o
  -3  -3   8        0.04        1.34      1.77 o
  -2  -3   8      216.17      184.52     46.67 o
  -1  -3   8      591.33      587.87     24.59 o
   0  -3   8      107.83       88.09     49.38 o
   2  -3   8        3.95        4.27      1.11 o
   3  -3   8        0.04        0.39      1.19 o
   4  -3   8        0.16        1.72      1.01 o
   5  -3   8        0.02       -0.58      1.16 o
  -6  -2   8        0.13        3.44      2.10 o
  -5  -2   8        1.68        0.88      2.10 o
  -4  -2   8       29.34       33.53      2.51 o
  -3  -2   8       57.28       54.96      2.20 o
  -2  -2   8      418.27      424.21      8.39 o
  -1  -2   8      422.28      337.83    143.12 o
   0  -2   8       74.06       60.15     36.36 o
   1  -2   8       96.16       92.84     53.03 o
   2  -2   8       32.54       20.54      3.15 o
   3  -2   8        0.05        0.75      1.07 o
   4  -2   8        1.12        0.71      1.15 o
   5  -2   8        0.02        0.67      1.17 o
  -6  -1   8        0.12        0.98      2.08 o
  -5  -1   8        0.34        1.74      1.46 o
  -4  -1   8        0.05        2.11      1.54 o
  -3  -1   8       34.44       38.81      1.60 o
  -2  -1   8      139.57      142.92      3.28 o
  -1  -1   8       95.57       87.50      3.16 o
   0  -1   8       74.93       67.91      4.55 o
   1  -1   8     1093.88     1176.68      6.33 o
   2  -1   8      244.39      238.31      3.54 o
   3  -1   8        0.51        2.97      1.85 o
   4  -1   8        0.76       -0.60      1.21 o
   5  -1   8        7.36        4.86      1.23 o
   6  -1   8        1.70        2.41      1.48 o
  -5   0   8        0.03        1.89      1.19 o
  -4   0   8        1.84        2.54      3.03 o
  -3   0   8       11.54       12.39      1.19 o
  -2   0   8       62.78       63.16      1.60 o
  -1   0   8       85.02       67.93      2.02 o
   0   0   8      594.50      603.12     24.63 o
   1   0   8       35.55       36.44      2.36 o
   2   0   8       51.69       54.25     20.29 o
   3   0   8        8.76       10.51      4.71 o
   4   0   8       10.04       11.29      3.54 o
   5   0   8       15.75       11.49      1.30 o
   6   0   8        0.84        0.75      1.38 o
  -5   1   8        0.40        0.42      1.17 o
  -4   1   8        0.17        1.06      1.21 o
  -3   1   8        6.66        6.76      1.04 o
  -2   1   8       15.32       16.66      1.32 o
  -1   1   8      103.08      101.54      2.68 o
   0   1   8      824.41      779.75     18.77 o
   1   1   8      233.54      248.47     11.51 o
   2   1   8      172.68      178.26      2.53 o
   3   1   8       20.19       19.51      6.30 o
   4   1   8       21.17       19.66      5.37 o
   5   1   8       20.31       17.11      5.57 o
   6   1   8        0.00        1.19      1.49 o
  -5   2   8        1.30        2.55      1.22 o
  -4   2   8        1.24        2.74      1.03 o
  -3   2   8        3.89        5.50      1.28 o
  -2   2   8        0.02        0.37      1.08 o
  -1   2   8        2.58        3.50      1.31 o
   0   2   8       54.82       51.02      1.47 o
   1   2   8     1074.28     1022.04     17.22 o
   2   2   8       16.30       17.02      1.94 o
   3   2   8        5.79        6.51      1.56 o
   4   2   8        1.97        3.53      1.70 o
   5   2   8        0.31        0.49      1.23 o
   6   2   8        0.01        0.73      1.34 o
  -5   3   8        0.12        0.88      1.03 o
  -4   3   8        0.21        0.06      0.91 o
  -3   3   8       97.78       93.26      6.30 o
  -2   3   8        3.44        5.70      1.19 o
  -1   3   8      149.75      164.14      3.74 o
   0   3   8      262.76      251.60      5.76 o
   1   3   8      357.03      338.40      8.04 o
   2   3   8        2.78       -0.34      1.38 o
   3   3   8       92.88       90.76      1.79 o
   4   3   8       36.05       36.95      1.70 o
   5   3   8        8.14        4.76      2.78 o
   6   3   8        1.08        1.09      1.39 o
  -4   4   8        0.58        0.23      1.03 o
  -3   4   8        1.00        3.15      1.02 o
  -2   4   8        2.79        2.49      1.66 o
  -1   4   8       11.50       13.53      1.19 o
   0   4   8      163.37      155.73      3.44 o
   1   4   8      564.40      536.92     11.72 o
   2   4   8       34.78       32.53      1.60 o
   3   4   8        0.38        1.96      1.71 o
   4   4   8        1.97       -0.87      1.74 o
   5   4   8        3.12        1.70      1.85 o
   6   4   8        0.04       -0.76      1.52 o
  -3   5   8        0.34        2.51      0.99 o
  -2   5   8        1.25        2.69      1.09 o
  -1   5   8        0.57        0.48      1.14 o
   0   5   8       89.90       82.34      2.16 o
   1   5   8       26.29       25.40      1.29 o
   2   5   8       52.23       46.14      1.77 o
   3   5   8        1.69        1.41      1.38 o
   4   5   8       12.19       14.86      1.64 o
   5   5   8       30.63       30.43      1.85 o
   6   5   8        1.50        0.69      1.59 o
  -3   6   8        0.22       -0.37      1.04 o
  -2   6   8        0.40        3.09      1.23 o
  -1   6   8        7.87       12.72      1.09 o
   0   6   8       12.84       14.10      1.50 o
   1   6   8        0.37        1.47      0.99 o
   2   6   8       17.67       17.56      1.26 o
   3   6   8       39.68       36.97      1.50 o
   4   6   8        1.13        1.61      1.54 o
   5   6   8        0.85        1.52      1.52 o
   6   6   8        2.04        1.76      1.69 o
  -2   7   8        0.07        0.81      0.86 o
  -1   7   8        2.85        3.74      1.01 o
   0   7   8       12.80       12.73      1.18 o
   1   7   8       35.31       32.64      1.13 o
   2   7   8        0.17        0.00      0.99 o
   3   7   8        4.79        2.16      1.92 o
   4   7   8       12.98        6.99      6.35 o
   5   7   8        5.32        2.88      1.54 o
  -1   8   8        0.01       -0.08      1.04 o
   0   8   8        7.07        6.47      0.97 o
   1   8   8        8.09        7.77      1.06 o
   2   8   8        9.77        7.94      2.08 o
   3   8   8       12.64        8.93      4.02 o
   4   8   8       10.90       11.64      8.47 o
   5   8   8        1.00        1.25      1.55 o
   1   9   8        9.99        8.74      1.07 o
   2   9   8        2.78        2.63      1.21 o
   3   9   8        2.02        2.08      1.33 o
   4   9   8        0.00       -0.20      1.26 o
  -4  -8   9        0.11       -0.13      1.14 o
  -3  -8   9        0.06        1.28      1.19 o
  -2  -8   9        0.19        1.14      1.30 o
  -1  -8   9        0.11        0.64      1.05 o
   0  -8   9        0.27        0.65      1.14 o
   1  -8   9        0.00        1.04      1.12 o
  -5  -7   9        0.45        0.38      1.35 o
  -4  -7   9        0.14        0.27      1.28 o
  -2  -7   9        0.95        1.61      1.20 o
  -1  -7   9       10.10        6.63      1.56 o
   0  -7   9        0.51        2.16      1.00 o
   1  -7   9        0.34        2.72      1.00 o
   2  -7   9        0.01        0.47      1.18 o
  -5  -6   9        0.01       -0.72      1.67 o
  -4  -6   9        0.26        0.60      1.34 o
  -3  -6   9        5.86        0.12      1.52 o
  -2  -6   9       16.54        6.72      8.07 o
  -1  -6   9        4.48       12.97     10.09 o
   0  -6   9        7.57        2.01      3.62 o
   1  -6   9        4.13        1.47      2.01 o
   2  -6   9        0.01        1.66      1.18 o
   3  -6   9        1.28        1.84      1.18 o
  -5  -5   9        0.00        0.11      1.70 o
  -4  -5   9        1.05        1.02      1.36 o
  -3  -5   9        9.44        2.59      1.78 o
  -2  -5   9       15.21       12.78      1.32 o
  -1  -5   9        1.63       -0.71      1.41 o
   0  -5   9        1.91        0.01      1.17 o
   1  -5   9       27.34       24.72      8.38 o
   2  -5   9        2.16        9.41      2.01 o
   3  -5   9        0.04        2.00      1.33 o
   4  -5   9        0.03        0.12      1.17 o
  -6  -4   9        0.03        0.22      2.14 o
  -5  -4   9        0.11       -1.04      2.07 o
  -4  -4   9        6.42        7.01      1.50 o
  -3  -4   9        8.78        5.36      1.56 o
  -2  -4   9       15.67       14.13      8.80 o
  -1  -4   9       10.61        7.56      1.51 o
   0  -4   9        5.72        9.46      3.94 o
   1  -4   9       10.73        9.68      4.07 o
   2  -4   9        6.32        7.65      5.89 o
   3  -4   9        0.28        1.32      1.05 o
   4  -4   9        0.02        1.25      1.04 o
  -6  -3   9        0.11        2.80      2.14 o
  -5  -3   9        3.87        7.21      2.07 o
  -4  -3   9        6.98        8.68      1.80 o
  -3  -3   9        5.50        5.45      1.42 o
  -2  -3   9        8.25        4.22      2.45 o
  -1  -3   9        7.13        2.30      1.24 o
   0  -3   9       18.32        9.34      8.49 o
   1  -3   9       70.92       99.36     19.46 o
   2  -3   9       29.75       37.06     11.22 o
   3  -3   9        1.54        2.76      1.73 o
   4  -3   9        0.25        1.33      1.16 o
   5  -3   9        0.04        1.33      1.19 o
  -6  -2   9        3.02        3.53      2.14 o
  -5  -2   9        1.46        4.19      2.05 o
  -4  -2   9        0.09        0.78      2.22 o
  -3  -2   9        1.80        2.94      1.68 o
  -2  -2   9       86.80       95.86      3.43 o
  -1  -2   9       51.92       56.95     13.48 o
   0  -2   9        4.26        0.51      2.24 o
   1  -2   9      161.03      186.09     99.57 o
   2  -2   9        1.27        1.51      1.25 o
   3  -2   9       13.45        9.53      2.84 o
   4  -2   9        0.93        2.28      2.08 o
   5  -2   9        0.20        2.99      1.17 o
  -6  -1   9        0.12        1.29      1.50 o
  -5  -1   9        0.05       -0.60      1.21 o
  -4  -1   9        0.71       -0.22      1.55 o
  -3  -1   9       14.31       14.92      1.33 o
  -2  -1   9       42.09       38.01      1.72 o
  -1  -1   9       36.01       38.01      1.72 o
   0  -1   9       68.22       68.00      2.12 o
   1  -1   9     1158.51     1432.51     41.36 o
   2  -1   9      253.85      379.14    102.17 o
   3  -1   9        1.89        2.73      1.78 o
   4  -1   9       12.58       19.42      7.40 o
   5  -1   9        1.09        3.31      1.20 o
   6  -1   9        0.01       -0.65      1.30 o
  -5   0   9        0.01        2.91      1.45 o
  -4   0   9        0.68        1.80      1.47 o
  -3   0   9        1.43        0.02      1.32 o
  -2   0   9        3.80        5.87      1.17 o
  -1   0   9        1.71        3.67      1.60 o
   0   0   9      839.01      865.70     18.16 o
   1   0   9      124.21      141.00      3.37 o
   2   0   9      176.91      187.71    106.23 o
   3   0   9        2.20        1.10      2.46 o
   4   0   9       68.43       58.52     12.37 o
   5   0   9        1.36        1.46      1.72 o
   6   0   9        1.36        2.20      1.28 o
  -5   1   9        0.28        1.41      1.47 o
  -4   1   9        1.06        1.72      1.06 o
  -3   1   9       23.41       22.15      1.38 o
  -2   1   9        1.89        2.48      1.20 o
  -1   1   9        8.37        8.28      1.36 o
   0   1   9      271.20      256.55      4.94 o
   1   1   9        4.66        7.12      1.62 o
   2   1   9        0.61        2.70      1.55 o
   3   1   9       20.85       12.94      5.38 o
   4   1   9        8.16        8.32      1.84 o
   5   1   9       27.74       28.97      1.53 o
   6   1   9        0.07       -0.74      1.49 o
  -5   2   9        0.24       -0.61      1.22 o
  -4   2   9        0.02        1.82      1.33 o
  -3   2   9       11.17        9.31      1.11 o
  -2   2   9        4.65        3.60      1.07 o
  -1   2   9       58.22       53.82      1.29 o
   0   2   9      117.57      111.53      2.85 o
   1   2   9      102.82       98.06      1.70 o
   2   2   9        0.56        0.86      1.61 o
   3   2   9       13.50       14.03      1.84 o
   4   2   9       22.76       22.03      1.87 o
   5   2   9        0.19        2.17      1.22 o
   6   2   9        0.41        0.75      1.48 o
  -4   3   9        1.31        3.38      1.03 o
  -3   3   9       50.35       55.15      3.03 o
  -2   3   9       67.07       59.76      2.20 o
  -1   3   9        2.60        5.67      1.11 o
   0   3   9      271.63      247.17      9.68 o
   1   3   9      887.90      876.79     22.98 o
   2   3   9       42.49       41.35      1.70 o
   3   3   9       14.68       14.36      1.61 o
   4   3   9        6.50        6.90      1.55 o
   5   3   9        1.29        2.79      1.38 o
   6   3   9        1.99        0.95      1.48 o
  -4   4   9        1.71        2.26      0.95 o
  -3   4   9        1.36        1.29      1.03 o
  -2   4   9       33.49       31.45      2.10 o
  -1   4   9        1.84        4.26      1.05 o
   0   4   9      149.65      153.34      2.59 o
   1   4   9       56.22       55.54      1.38 o
   2   4   9      166.15      162.12      2.79 o
   3   4   9       41.77       43.71      1.66 o
   4   4   9        0.09        0.43      1.63 o
   5   4   9       25.21       29.22      1.70 o
   6   4   9        0.54        0.16      1.66 o
  -3   5   9        0.05        0.69      0.89 o
  -2   5   9        1.17        3.51      1.05 o
  -1   5   9       31.80       32.21      1.03 o
   0   5   9       25.65       25.94      1.66 o
   1   5   9       43.27       42.35      1.21 o
   2   5   9        9.67        8.94      1.18 o
   3   5   9       15.77       16.21      1.57 o
   4   5   9       16.07       18.60      1.65 o
   5   5   9       26.46       29.51      1.71 o
   6   5   9        0.08       -0.85      1.70 o
  -3   6   9        0.31        0.09      1.04 o
  -2   6   9        0.32        1.40      0.94 o
  -1   6   9       25.87       26.74      1.89 o
   0   6   9       18.78       18.98      1.12 o
   1   6   9        0.03       -0.08      0.88 o
   2   6   9        1.72        1.35      1.03 o
   3   6   9        7.63        4.67      1.63 o
   4   6   9        3.55        1.87      2.85 o
   5   6   9        1.97        1.33      1.57 o
   6   6   9        2.01       -0.31      1.72 o
  -2   7   9        0.94        0.52      0.87 o
  -1   7   9        1.29        0.44      0.91 o
   0   7   9        0.29        1.05      0.91 o
   1   7   9        6.84        9.60      1.10 o
   2   7   9       30.06       31.65      1.57 o
   3   7   9        4.54        1.87      1.83 o
   4   7   9        1.00        2.77      1.48 o
   5   7   9        0.20        0.69      1.51 o
  -1   8   9        0.02        2.30      1.04 o
   0   8   9        0.03        0.16      0.92 o
   1   8   9       34.70       34.06      1.05 o
   2   8   9        2.88        3.08      0.90 o
   3   8   9        1.26        2.24      1.56 o
   4   8   9        0.67        3.34      1.20 o
   5   8   9        0.49       -0.69      1.53 o
   1   9   9       19.64       16.42      4.24 o
   2   9   9        0.34       -0.61      1.23 o
   3   9   9        0.01        1.15      1.36 o
   4   9   9        2.89        2.93      1.24 o
  -4  -8  10        0.16       -0.42      1.34 o
  -3  -8  10        0.05        0.28      1.16 o
  -2  -8  10        0.72       -0.52      1.04 o
  -1  -8  10        0.26        2.06      2.23 o
   0  -8  10        0.01        0.67      0.99 o
  -4  -7  10        0.03        2.51      1.26 o
  -3  -7  10        0.58       -0.71      1.42 o
  -2  -7  10        0.19        0.03      1.18 o
  -1  -7  10        0.23        2.60      1.30 o
   0  -7  10        0.02        2.23      0.86 o
   1  -7  10        0.78        3.07      1.96 o
   2  -7  10        0.10        3.56      1.60 o
  -5  -6  10        0.13        0.37      1.90 o
  -4  -6  10        0.68        0.59      1.28 o
  -3  -6  10        8.31        7.12      2.70 o
  -1  -6  10        3.30       10.57     10.39 o
   0  -6  10        9.52       12.95      8.52 o
   1  -6  10        7.74       12.10      2.53 o
   2  -6  10        0.60       -0.59      1.17 o
   3  -6  10        0.01       -0.45      0.91 o
  -5  -5  10        0.01        0.98      1.53 o
  -4  -5  10        0.00        0.02      1.45 o
  -3  -5  10        4.10        2.98      1.50 o
  -2  -5  10       20.22       19.02     10.66 o
  -1  -5  10        4.93       36.47     22.67 o
   1  -5  10       67.03      173.67     40.32 o
   2  -5  10        0.03        2.19      0.97 o
   3  -5  10        0.49        0.38      0.88 o
  -5  -4  10        0.12        0.46      2.14 o
  -4  -4  10        0.68        0.11      1.44 o
  -3  -4  10        0.12        1.40      1.47 o
  -2  -4  10       12.94       13.55      4.41 o
  -1  -4  10        9.05       35.76     21.25 o
   1  -4  10        3.04        9.05      2.82 o
   2  -4  10        2.82        6.78      1.46 o
   3  -4  10        0.73        3.31      0.98 o
   4  -4  10        0.11        0.20      1.19 o
  -6  -3  10        0.48       -1.10      2.19 o
  -5  -3  10        0.19        2.75      2.05 o
  -4  -3  10        1.64        5.09      1.64 o
  -3  -3  10       22.83       21.06      1.48 o
  -2  -3  10        4.07        1.08      1.63 o
  -1  -3  10       12.62        7.66      6.97 o
   0  -3  10        0.05       -0.80      1.60 o
   1  -3  10       36.97       58.72      6.04 o
   2  -3  10        0.40        1.04      0.99 o
   3  -3  10        4.12       16.89      4.97 o
   4  -3  10        0.03        2.64      1.00 o
   5  -3  10        0.20        1.43      1.18 o
  -6  -2  10        2.15        0.76      2.14 o
  -5  -2  10        1.82        2.19      1.97 o
  -4  -2  10        0.14        1.34      2.17 o
  -3  -2  10        5.42        6.99      1.63 o
  -2  -2  10        0.76        0.56      1.34 o
  -1  -2  10        0.70        3.24      2.41 o
   1  -2  10        4.73       -0.86      1.72 o
   2  -2  10        0.19        1.00      1.13 o
   3  -2  10        4.17        5.41      1.24 o
   4  -2  10        0.35        1.57      1.70 o
   5  -2  10        0.03       -0.59      1.18 o
  -5  -1  10        0.82        1.66      2.50 o
  -4  -1  10        0.35        0.86      1.07 o
  -3  -1  10       79.52       78.20      1.92 o
  -2  -1  10        3.03        4.07      1.56 o
  -1  -1  10      421.85      452.11     17.11 o
   0  -1  10      126.63      125.27      2.00 o
   1  -1  10       16.04       11.11      8.16 o
   2  -1  10        3.36       13.36      3.29 o
   3  -1  10        2.28        1.11      1.24 o
   4  -1  10        5.44        6.69      1.86 o
   5  -1  10        0.02        1.76      1.23 o
  -5   0  10        0.03        1.05      1.43 o
  -4   0  10        5.56        7.23      1.37 o
  -3   0  10        6.66        6.18      1.31 o
  -2   0  10        4.44        6.15      1.20 o
  -1   0  10        1.26        1.76      1.55 o
   0   0  10     1054.97     1034.18     40.04 o
   1   0  10      359.40      421.78      3.81 o
   2   0  10       90.82       89.51     27.63 o
   3   0  10       57.72       50.02     12.15 o
   4   0  10       55.58       47.24      8.76 o
   5   0  10       23.48       19.54      3.28 o
   6   0  10        0.17        0.58      1.36 o
  -5   1  10        0.01        2.62      1.46 o
  -4   1  10        0.01        1.15      1.28 o
  -3   1  10        0.61        1.22      1.01 o
  -2   1  10       54.02       60.26      1.59 o
  -1   1  10      155.64      148.27      5.32 o
   0   1  10        2.63        2.47      1.38 o
   1   1  10      178.01      196.28      4.71 o
   2   1  10       67.44       64.28      2.04 o
   3   1  10        3.53        1.28      2.86 o
   4   1  10       41.97       30.11      4.03 o
   5   1  10        7.88        6.47      2.02 o
   6   1  10        0.02        0.51      1.38 o
  -5   2  10        0.00        1.75      1.10 o
  -4   2  10        0.03        1.17      1.01 o
  -3   2  10       21.62       27.96      1.23 o
  -2   2  10       17.34       21.03      1.03 o
  -1   2  10      773.66      749.66     13.62 o
   0   2  10      106.59      109.77      2.47 o
   1   2  10      190.45      184.79      3.01 o
   2   2  10        1.78        3.34      1.77 o
   3   2  10        0.77        2.27      1.74 o
   4   2  10        1.03        1.96      1.54 o
   5   2  10        0.18       -0.21      1.35 o
   6   2  10        0.09        1.95      1.21 o
  -4   3  10        0.01        1.68      0.97 o
  -3   3  10        4.02        5.02      1.10 o
  -2   3  10       72.14       75.32      5.40 o
  -1   3  10        5.44        4.67      1.11 o
   0   3  10        6.95        6.37      0.99 o
   1   3  10        7.45        4.29      1.17 o
   2   3  10      162.19      166.00      3.17 o
   3   3  10       34.50       35.78      1.43 o
   4   3  10        0.01        1.76      1.33 o
   5   3  10        0.01       -0.65      1.31 o
   6   3  10        0.06        1.86      1.49 o
  -4   4  10        0.77        0.92      0.96 o
  -3   4  10        1.06        3.06      0.90 o
  -2   4  10       68.01       79.42      2.63 o
  -1   4  10        3.85        2.92      1.19 o
   0   4  10        0.01        1.29      1.22 o
   1   4  10      424.44      401.04     10.79 o
   2   4  10       94.67       98.35      2.08 o
   3   4  10       11.86       11.37      1.56 o
   4   4  10        6.44        5.15      2.57 o
   5   4  10        2.79        3.22      1.54 o
   6   4  10        0.43        0.09      1.53 o
  -3   5  10        0.03        1.76      1.18 o
  -2   5  10        1.97        1.86      0.95 o
  -1   5  10        0.02        1.13      1.30 o
   0   5  10       40.41       35.57      1.03 o
   1   5  10       30.88       34.47      1.17 o
   2   5  10        0.04        0.82      1.19 o
   3   5  10        3.10        2.49      1.49 o
   4   5  10        9.81       11.49      1.64 o
   5   5  10        2.98        4.53      1.56 o
   6   5  10        1.28        2.36      1.94 o
  -3   6  10        0.24        0.26      0.93 o
  -2   6  10        4.12        3.96      0.96 o
  -1   6  10        0.26        1.74      1.67 o
   0   6  10        2.58        3.70      1.08 o
   1   6  10       37.42       40.42      1.49 o
   2   6  10       59.54       53.31      1.19 o
   3   6  10       34.64       33.18      1.50 o
   4   6  10       12.95       13.84      1.57 o
   5   6  10        0.85        1.98      1.48 o
   6   6  10        0.25        0.51      1.59 o
  -2   7  10        1.88        2.71      1.08 o
  -1   7  10        2.84        4.59      1.07 o
   0   7  10        0.29        2.47      0.91 o
   1   7  10        2.70        1.93      1.05 o
   2   7  10        3.56        3.38      0.88 o
   3   7  10        0.75        0.71      2.96 o
   4   7  10        5.45        2.36      4.72 o
   5   7  10        0.05        1.44      1.69 o
  -1   8  10        0.29        1.13      0.84 o
   0   8  10        0.56        1.23      1.03 o
   1   8  10       14.33       15.04      2.60 o
   2   8  10        0.07        1.17      0.96 o
   3   8  10       19.42       13.50      4.36 o
   4   8  10        7.49        3.96      3.20 o
   5   8  10        2.57        0.33      1.52 o
   1   9  10        7.93        5.80      2.41 o
   2   9  10        6.86        4.15      1.53 o
   3   9  10        3.47        3.94      1.87 o
  -3  -8  11        0.05       -0.10      0.94 o
  -2  -8  11        0.16        2.21      1.19 o
  -1  -8  11        0.17        1.71      1.03 o
   0  -8  11        0.39       -0.06      1.19 o
  -4  -7  11        0.29        0.89      1.30 o
  -3  -7  11        0.03       -0.55      1.40 o
  -2  -7  11        0.04        2.15      1.48 o
  -1  -7  11        0.17       -0.06      1.32 o
   0  -7  11        0.20        0.94      1.16 o
   1  -7  11        0.00        1.05      1.23 o
   2  -7  11        0.06        1.15      1.29 o
  -5  -6  11        0.21        2.60      1.56 o
  -4  -6  11        1.49        2.60      1.26 o
  -3  -6  11        0.31        0.60      1.48 o
  -2  -6  11        0.07       13.63      9.59 o
  -1  -6  11        2.72        0.76      1.53 o
   0  -6  11        0.53        0.83      2.71 o
   1  -6  11        0.46        1.98      1.12 o
   2  -6  11        0.01        1.43      0.99 o
   3  -6  11        0.40        0.28      1.22 o
  -5  -5  11        0.13        1.64      1.68 o
  -4  -5  11        0.25        0.58      2.14 o
  -3  -5  11        0.95       -0.31      2.68 o
  -2  -5  11        1.62       -0.58      2.35 o
   0  -5  11        0.80       -1.15      2.30 o
   1  -5  11       31.24       41.51      8.39 o
   2  -5  11        6.82       20.47      5.94 o
   3  -5  11        0.54        0.77      1.20 o
  -5  -4  11        0.21       -1.08      2.17 o
  -4  -4  11        5.34        4.60      1.49 o
  -3  -4  11        2.74        1.03      1.97 o
  -2  -4  11        1.61       -0.12      1.48 o
  -1  -4  11       16.69        7.45      9.35 o
   0  -4  11       51.62       68.01     34.55 o
   1  -4  11        0.14        0.12      1.52 o
   2  -4  11        0.27        1.06      0.99 o
   3  -4  11        1.59        4.75      1.41 o
   4  -4  11        0.73        1.85      1.17 o
  -5  -3  11        0.07        1.51      2.00 o
  -4  -3  11        0.20        1.49      1.54 o
  -3  -3  11        0.41        3.64      1.56 o
  -2  -3  11        6.67        2.24      2.51 o
  -1  -3  11       12.74        8.91      4.67 o
   0  -3  11        1.14        2.58      1.35 o
   3  -3  11        0.85        3.95      1.02 o
   4  -3  11        0.56        0.27      1.43 o
   5  -3  11        0.05        1.87      1.19 o
  -5  -2  11        0.39        4.61      2.07 o
  -4  -2  11        0.41       -0.54      1.71 o
  -3  -2  11       72.18       62.08      1.68 o
  -2  -2  11      110.97      125.01      2.76 o
  -1  -2  11       28.07       24.43      1.78 o
   1  -2  11        1.29        0.59      1.25 o
   2  -2  11        0.03        1.11      3.13 o
   3  -2  11        0.68       -0.78      1.55 o
   4  -2  11        0.27        0.57      1.01 o
   5  -2  11        0.01        0.28      1.14 o
  -5  -1  11        0.97        3.12      2.02 o
  -4  -1  11        0.03       -0.85      1.69 o
  -3  -1  11       50.35       45.53      1.80 o
  -2  -1  11      112.70      113.93      1.82 o
  -1  -1  11      275.98      290.51      8.21 o
   0  -1  11        0.03        0.43      1.73 o
   1  -1  11        3.31       -0.30      2.25 o
   2  -1  11        1.12       12.89      8.32 o
   3  -1  11        6.02        3.96      0.97 o
   4  -1  11        0.04        1.90      1.17 o
   5  -1  11        0.18        0.39      0.99 o
  -5   0  11        0.09        0.75      1.62 o
  -4   0  11        3.13        3.49      1.02 o
  -3   0  11        0.39        1.15      1.38 o
  -2   0  11       92.82       88.86      1.80 o
  -1   0  11      145.81      126.12      2.65 o
   0   0  11      100.13      105.97      6.36 o
   1   0  11        2.09       -0.87      1.73 o
   2   0  11        0.27        1.06      1.88 o
   3   0  11        1.30        2.32      2.03 o
   4   0  11       22.58       25.04      4.70 o
   5   0  11        5.39        6.30      1.25 o
   6   0  11        0.35        1.14      1.22 o
  -5   1  11        0.19       -0.33      1.22 o
  -4   1  11        1.37        2.14      1.05 o
  -3   1  11        5.37        6.63      1.21 o
  -2   1  11       25.36       28.22      1.38 o
  -1   1  11       13.61       11.28      1.17 o
   0   1  11      147.75      163.94      1.84 o
   1   1  11        0.01        0.49      2.28 o
   2   1  11       22.57       25.82      1.59 o
   3   1  11       11.16        9.75      9.80 o
   4   1  11       43.17       57.76      3.43 o
   5   1  11        7.11        7.57      2.60 o
   6   1  11        0.18        0.90      1.36 o
  -5   2  11        0.04        0.63      1.27 o
  -4   2  11        0.23        0.48      0.95 o
  -3   2  11        1.79        3.59      1.14 o
  -2   2  11       10.86       11.77      1.42 o
  -1   2  11        8.75        5.83      1.16 o
   0   2  11       10.86        8.90      1.10 o
   1   2  11      145.11      148.23      3.85 o
   2   2  11       40.52       42.19      3.44 o
   3   2  11      125.44      118.98      3.96 o
   4   2  11       65.25       68.30      1.90 o
   5   2  11        0.32        0.56      1.23 o
   6   2  11        0.64        1.48      1.36 o
  -4   3  11        0.02        0.57      1.10 o
  -3   3  11        0.90        1.94      0.94 o
  -2   3  11       22.53       22.99      1.35 o
  -1   3  11       23.50       22.19      1.15 o
   0   3  11        2.40        1.75      1.26 o
   1   3  11       17.54       14.04      1.42 o
   2   3  11        9.72        9.52      1.54 o
   3   3  11        2.88        4.86      1.52 o
   4   3  11        4.58        4.96      1.38 o
   5   3  11        0.07       -0.14      1.24 o
   6   3  11        0.82        1.30      1.30 o
  -4   4  11        4.57        3.02      0.99 o
  -3   4  11        0.85        1.03      1.05 o
  -2   4  11        7.04        7.45      1.00 o
  -1   4  11        0.12        2.01      0.94 o
   0   4  11        1.17        2.19      1.07 o
   1   4  11      101.78      115.33      4.81 o
   2   4  11        7.87        6.34      1.49 o
   3   4  11       49.58       49.57      1.64 o
   4   4  11       31.35       32.37      1.50 o
   5   4  11        3.98        4.52      1.59 o
   6   4  11        1.25        0.80      1.70 o
  -3   5  11        0.20        0.29      1.54 o
  -2   5  11        0.56        2.16      0.96 o
  -1   5  11       25.68       30.89      1.17 o
   0   5  11       85.02       88.01      1.96 o
   1   5  11        1.32        1.60      1.05 o
   2   5  11       54.26       57.91      1.60 o
   3   5  11        2.48        2.49      1.49 o
   4   5  11        7.41        9.01      1.69 o
   5   5  11        0.43        2.30      1.58 o
   6   5  11        0.09        0.80      1.57 o
  -2   6  11        0.20        2.34      0.94 o
  -1   6  11        9.13        8.46      0.87 o
   0   6  11        3.45        2.91      1.06 o
   1   6  11        3.03        2.99      0.90 o
   2   6  11        1.51        1.69      0.99 o
   3   6  11        3.71        5.40      1.33 o
   4   6  11       40.68       41.74      1.41 o
   5   6  11        7.44        4.89      1.50 o
   6   6  11        0.72        0.74      1.56 o
  -2   7  11        0.07       -0.21      0.97 o
  -1   7  11        0.11        2.63      0.95 o
   0   7  11        0.67        2.10      0.94 o
   1   7  11        1.71        1.44      1.17 o
   2   7  11       16.86       17.46      1.01 o
   3   7  11        0.53        1.69      1.32 o
   4   7  11        2.67        2.11      1.71 o
   5   7  11        6.27        1.89      4.03 o
   0   8  11        3.36        3.36      1.04 o
   1   8  11        0.74       -0.10      0.85 o
   2   8  11        0.07        0.84      0.90 o
   3   8  11        5.04        1.59      2.50 o
   4   8  11        4.40        3.09      1.52 o
   2   9  11        5.44        3.58      1.13 o
   3   9  11        7.88        4.06      1.92 o
  -3  -8  12        0.01        0.53      2.39 o
  -2  -8  12        0.04        0.17      0.95 o
  -1  -8  12        0.01       -0.62      1.23 o
   0  -8  12        0.10        1.46      1.15 o
  -4  -7  12        0.00        0.24      1.35 o
  -3  -7  12        0.22       -0.67      3.20 o
  -2  -7  12        0.25        0.63      1.18 o
  -1  -7  12        0.58       -0.32      1.36 o
   0  -7  12        0.12        0.46      1.15 o
   1  -7  12        0.03        1.22      1.08 o
  -5  -6  12        0.04        1.71      1.51 o
  -4  -6  12        0.20        0.82      1.35 o
  -3  -6  12        0.86        1.02      1.48 o
  -2  -6  12        7.02        3.09      1.72 o
  -1  -6  12        0.03        2.21      1.22 o
   0  -6  12        3.26       21.02     15.01 o
   1  -6  12        0.08        1.12      1.48 o
   2  -6  12        0.19        2.62      1.17 o
  -5  -5  12        0.02       -0.37      1.68 o
  -4  -5  12        0.36        0.56      1.44 o
  -3  -5  12        3.02       -0.22      1.27 o
  -2  -5  12        0.42        1.43      1.49 o
  -1  -5  12        4.63        0.01      1.77 o
   0  -5  12        4.91        1.61      2.70 o
   1  -5  12        0.34        4.57      2.00 o
   2  -5  12        3.75       11.53      3.38 o
   3  -5  12        0.00        0.11      1.16 o
  -5  -4  12        0.25        0.12      2.19 o
  -4  -4  12        0.22        1.01      1.29 o
  -3  -4  12        0.05        1.05      1.31 o
  -1  -4  12        0.24       -0.64      1.27 o
   0  -4  12        0.04       14.96      8.22 o
   3  -4  12        0.01        0.56      1.04 o
   4  -4  12        0.69        1.86      1.20 o
  -5  -3  12        0.37       -0.22      2.07 o
  -4  -3  12        5.22        2.41      1.53 o
  -3  -3  12        0.18       -0.04      1.42 o
  -2  -3  12       12.12       13.52      1.69 o
  -1  -3  12       10.39       18.00     12.32 o
   0  -3  12        7.99       11.72      7.82 o
   1  -3  12        1.59        1.67      1.28 o
   2  -3  12        0.55        0.87      1.09 o
   3  -3  12        1.01        4.25      1.60 o
   4  -3  12        0.44        1.64      1.15 o
  -5  -2  12        0.01        2.36      2.05 o
  -4  -2  12        0.39        0.07      1.67 o
  -3  -2  12        7.12       10.56      1.46 o
  -2  -2  12        1.43        3.77      2.07 o
  -1  -2  12        0.62       -1.27      2.73 o
   1  -2  12       85.93      105.01      2.71 o
   3  -2  12        1.37        3.76      1.21 o
   4  -2  12        0.36        1.66      1.16 o
   5  -2  12        0.02        0.87      1.00 o
  -5  -1  12        0.18        2.24      1.46 o
  -4  -1  12        0.22        1.51      1.62 o
  -3  -1  12       54.82       57.29      1.85 o
  -2  -1  12        4.05        1.62      1.51 o
  -1  -1  12       31.98       32.56     10.15 o
   0  -1  12        8.42       47.54     25.72 o
   1  -1  12       12.44       18.96     14.16 o
   2  -1  12       50.48       91.12     42.85 o
   3  -1  12        1.73        1.75      1.64 o
   4  -1  12        0.11        1.50      1.11 o
   5  -1  12        0.00       -0.26      1.17 o
  -5   0  12        0.04        0.04      1.63 o
  -4   0  12        4.62        5.40      1.27 o
  -3   0  12        0.64        0.67      1.20 o
  -2   0  12       33.69       32.52      1.60 o
  -1   0  12        1.51        0.72      1.30 o
   0   0  12      446.86      423.57     19.54 o
   1   0  12       56.95       75.11      8.24 o
   2   0  12        6.73       12.20      5.12 o
   3   0  12       23.19       28.14      4.02 o
   4   0  12        8.98       19.19      7.95 o
   5   0  12        0.75        0.94      1.35 o
   6   0  12        0.29        1.35      1.29 o
  -5   1  12        0.04       -0.52      1.20 o
  -4   1  12        0.04        2.10      1.17 o
  -3   1  12        0.35        1.30      1.16 o
  -2   1  12        2.90        2.99      1.46 o
  -1   1  12       12.32       13.67      1.20 o
   0   1  12       35.25       28.43      1.43 o
   1   1  12      168.78      180.51      6.35 o
   2   1  12       27.10       27.86      1.53 o
   3   1  12      104.21       74.11     39.53 o
   4   1  12       17.56       14.86      3.31 o
   5   1  12        9.37       19.08      9.19 o
   6   1  12        0.00        1.07      1.18 o
  -4   2  12        1.43        1.27      1.29 o
  -3   2  12        0.75        2.23      0.90 o
  -2   2  12        8.40        5.83      1.09 o
  -1   2  12        8.19        8.34      1.25 o
   0   2  12       11.27       13.83      1.30 o
   1   2  12        6.81        4.13      1.30 o
   2   2  12       13.83       11.07      1.79 o
   3   2  12       35.22       36.00      2.45 o
   4   2  12       44.43       47.83     14.37 o
   5   2  12        0.35        1.40      1.17 o
   6   2  12        0.61        1.79      1.23 o
  -4   3  12        0.64        1.76      1.03 o
  -3   3  12        1.03        2.20      0.92 o
  -2   3  12        1.73        0.57      0.98 o
  -1   3  12        5.95        7.73      1.22 o
   0   3  12       26.06       25.76      1.12 o
   1   3  12       24.67       21.20      1.27 o
   2   3  12      132.24      131.88      2.68 o
   3   3  12       57.77       62.88      1.71 o
   4   3  12        0.03        1.54      1.37 o
   5   3  12        4.18        1.84      1.37 o
   6   3  12        0.01        2.10      1.56 o
  -4   4  12        1.52        2.26      1.10 o
  -3   4  12        4.64        2.40      0.93 o
  -2   4  12        0.02       -0.29      1.10 o
  -1   4  12       14.49       15.56      1.05 o
   0   4  12       84.36       85.54      2.63 o
   1   4  12        8.17       11.54      1.05 o
   2   4  12       79.69       83.91      2.19 o
   3   4  12        0.72        0.70      1.23 o
   4   4  12        1.87        4.10      1.29 o
   5   4  12        4.95        6.59      1.59 o
   6   4  12        1.15       -0.26      1.76 o
  -3   5  12        2.07        1.15      1.02 o
  -2   5  12        0.02        2.18      0.84 o
  -1   5  12       10.03       12.64      1.49 o
   0   5  12        7.17        8.02      1.01 o
   1   5  12       17.67       14.80      1.15 o
   2   5  12        0.02        1.27      1.13 o
   3   5  12       33.37       37.94      2.91 o
   4   5  12       35.76       39.71      1.68 o
   5   5  12        0.16        1.93      2.08 o
   6   5  12        1.65        2.52      1.57 o
  -2   6  12        1.67        1.33      0.97 o
  -1   6  12        0.71        0.26      0.98 o
   0   6  12        2.68        2.38      1.08 o
   1   6  12        5.42        4.94      0.97 o
   2   6  12        9.86        9.61      1.01 o
   3   6  12        0.46        1.67      1.33 o
   4   6  12       14.26       15.14      1.80 o
   5   6  12        0.40        0.42      1.49 o
   6   6  12        0.11       -0.45      1.67 o
  -1   7  12        1.17        1.36      1.10 o
   0   7  12        0.51        0.63      1.18 o
   1   7  12        0.01        0.60      1.03 o
   2   7  12        3.05        2.81      0.93 o
   3   7  12        0.45        1.79      0.97 o
   4   7  12        6.83        5.32      1.52 o
   5   7  12        4.45        5.39      3.95 o
   0   8  12        0.15       -0.07      0.93 o
   1   8  12        0.27        0.76      1.02 o
   2   8  12        1.69        2.62      0.93 o
   3   8  12        0.07        2.08      1.34 o
   4   8  12        0.67       -0.32      1.85 o
   2   9  12        0.17        1.33      1.07 o
  -2  -8  13        0.04       -0.15      1.21 o
  -1  -8  13        0.01        0.45      1.21 o
  -4  -7  13        0.06        1.12      1.35 o
  -3  -7  13        0.00       -0.14      1.51 o
  -2  -7  13        2.10        2.33      1.47 o
  -1  -7  13        0.16        0.63      1.17 o
   0  -7  13        0.26       -0.50      1.00 o
   1  -7  13        0.00       -0.24      1.52 o
  -4  -6  13        0.78        1.23      1.62 o
  -3  -6  13        1.66        1.31      1.49 o
  -2  -6  13        0.32        4.10      1.71 o
  -1  -6  13        0.43        1.13      1.49 o
   0  -6  13        1.40        3.65      1.18 o
   2  -6  13        0.01        1.43      0.93 o
  -5  -5  13        0.01        0.99      1.53 o
  -4  -5  13        0.37       -0.29      1.38 o
  -2  -5  13        9.41        6.85      7.96 o
  -1  -5  13       14.95        9.41      7.79 o
   0  -5  13        7.78       28.11     19.96 o
   1  -5  13        0.16        3.34      1.14 o
   3  -5  13        0.06        1.24      0.99 o
  -5  -4  13        0.00        0.54      2.14 o
  -4  -4  13        1.32       -0.73      1.47 o
  -3  -4  13        2.27        2.66      1.44 o
  -2  -4  13       12.75        1.32      5.74 o
  -1  -4  13        0.00       -0.65      1.31 o
   0  -4  13      161.82      559.90    247.81 o
   3  -4  13        0.55        1.10      0.88 o
   4  -4  13        0.12        1.07      1.45 o
  -5  -3  13        0.00        3.48      2.05 o
  -4  -3  13        1.10        2.30      1.47 o
  -3  -3  13        0.00        0.58      1.36 o
  -2  -3  13       12.47        8.87      9.75 o
  -1  -3  13        2.48       -0.76      1.51 o
   0  -3  13       58.38       26.08     12.87 o
   2  -3  13        0.50        2.01      1.47 o
   3  -3  13        0.03       -0.73      1.46 o
   4  -3  13        0.00       -0.10      0.80 o
  -5  -2  13        0.14       -0.76      2.02 o
  -4  -2  13        6.28        7.75      2.31 o
  -3  -2  13        1.08        1.47      1.42 o
  -2  -2  13        7.27        5.73      1.48 o
  -1  -2  13       10.92        4.71      4.58 o
   0  -2  13       18.91       21.16      1.70 o
   1  -2  13        8.63       21.84      6.54 o
   2  -2  13        3.11        2.96      1.45 o
   3  -2  13        0.26        3.00      2.37 o
   4  -2  13        0.96        1.57      1.80 o
   5  -2  13        0.00        1.83      1.20 o
  -5  -1  13        0.00        1.02      2.05 o
  -4  -1  13        0.59       -0.29      1.20 o
  -3  -1  13       22.14       27.80      1.64 o
  -2  -1  13        0.83        0.64      1.53 o
  -1  -1  13       29.18       17.87      6.64 o
   0  -1  13       41.62       39.57     16.28 o
   1  -1  13        8.31        6.08      6.53 o
   2  -1  13       11.31       15.88      3.41 o
   3  -1  13        3.36        4.24      1.91 o
   4  -1  13        0.02        2.86      1.34 o
   5  -1  13        0.19        1.49      1.18 o
  -5   0  13        0.00        0.43      1.52 o
  -4   0  13        5.42        5.05      1.29 o
  -3   0  13        0.09        0.82      1.23 o
  -2   0  13        0.22        2.59      1.47 o
  -1   0  13       32.38       29.01      1.37 o
   0   0  13        2.24        0.12      1.33 o
   1   0  13       39.93       44.04      1.32 o
   2   0  13       37.76       35.37      6.09 o
   3   0  13        1.47        1.56      1.67 o
   4   0  13        0.00        2.61      1.15 o
   5   0  13        1.49        3.45      1.15 o
  -5   1  13        0.28        1.35      1.50 o
  -4   1  13        0.36        0.01      1.15 o
  -3   1  13        1.52        3.15      1.00 o
  -2   1  13        0.55       -0.62      1.25 o
  -1   1  13       46.50       50.04      1.58 o
   0   1  13      187.27      191.44      5.75 o
   1   1  13      177.92      165.11     10.60 o
   2   1  13       21.57       18.39      3.75 o
   3   1  13       20.70       13.34      8.50 o
   4   1  13       72.70       81.23     10.89 o
   5   1  13        0.02        2.96      1.23 o
   6   1  13        0.03        1.35      1.31 o
  -4   2  13        0.02        2.21      1.10 o
  -3   2  13        0.07        1.97      1.14 o
  -2   2  13        6.17        8.78      1.18 o
  -1   2  13        3.54        4.20      1.09 o
   0   2  13        8.10        6.00      1.25 o
   1   2  13        6.41        7.99      1.09 o
   2   2  13        0.74        2.56      1.29 o
   3   2  13       83.46       78.41      1.98 o
   4   2  13       13.18       10.50      4.32 o
   5   2  13        0.02        1.95      1.27 o
   6   2  13        0.09        0.22      1.23 o
  -4   3  13        1.00        0.25      1.13 o
  -3   3  13        1.21        2.44      1.08 o
  -2   3  13       11.43       14.08      1.14 o
  -1   3  13        8.73        9.18      1.09 o
   0   3  13        3.86        4.64      1.29 o
   1   3  13       43.92       43.51      1.61 o
   2   3  13        5.84        7.92      1.52 o
   3   3  13       12.25        9.43      1.46 o
   4   3  13        0.00        0.36      1.30 o
   5   3  13        2.01        2.13      1.29 o
   6   3  13        1.30        0.37      1.34 o
  -3   4  13        6.25        3.62      0.98 o
  -2   4  13        0.08        0.12      1.08 o
  -1   4  13        1.19        1.32      0.89 o
   0   4  13        2.73        4.53      1.20 o
   1   4  13       25.46       24.33      1.29 o
   2   4  13      136.90      141.85      2.61 o
   3   4  13       10.34        7.02      1.41 o
   4   4  13        0.21        0.83      1.23 o
   5   4  13        0.09        1.76      1.29 o
   6   4  13        0.16        0.83      1.70 o
  -3   5  13        3.09        1.80      0.96 o
  -2   5  13        0.03       -0.49      1.03 o
  -1   5  13        0.22        2.11      0.95 o
   0   5  13       53.86       50.40      2.00 o
   1   5  13       14.51       18.16      1.07 o
   2   5  13        0.00        0.64      1.09 o
   3   5  13       22.86       22.53      1.25 o
   4   5  13        4.05        4.68      1.37 o
   5   5  13        0.72        0.22      1.46 o
   6   5  13        0.55        1.74      1.57 o
  -2   6  13        0.63       -0.50      1.00 o
  -1   6  13        4.98        3.28      0.79 o
   0   6  13        4.87        7.19      0.90 o
   1   6  13        1.84        1.16      1.09 o
   2   6  13        0.52        2.71      1.22 o
   3   6  13        7.95        7.70      1.17 o
   4   6  13        4.40        4.06      3.61 o
   5   6  13        4.05        2.61      3.53 o
  -1   7  13        0.35        0.55      0.95 o
   0   7  13        3.25        2.47      1.05 o
   1   7  13       15.76       16.75      1.40 o
   2   7  13        5.38        5.98      1.00 o
   3   7  13        3.37        1.71      1.52 o
   4   7  13        3.94       -0.46      4.24 o
   5   7  13        0.04       -0.46      2.47 o
   0   8  13        0.01        2.53      1.06 o
   1   8  13        1.55        1.90      0.85 o
   2   8  13        0.57        1.06      1.03 o
   3   8  13        0.56        2.71      1.09 o
   4   8  13        0.00        0.12      2.14 o
  -3  -7  14        0.00       -0.74      1.48 o
  -2  -7  14        0.13        1.38      1.16 o
  -1  -7  14        0.25       -0.74      1.48 o
   0  -7  14        0.02        2.30      1.03 o
   1  -7  14        0.04        2.62      1.18 o
  -4  -6  14        0.03        1.07      1.91 o
  -3  -6  14        0.01        1.66      3.09 o
  -2  -6  14        0.01        2.57      1.19 o
  -1  -6  14        0.25        0.52      1.45 o
   0  -6  14        0.09        3.04      1.18 o
   1  -6  14        0.01       -0.22      0.83 o
   2  -6  14        0.03        1.74      1.97 o
  -5  -5  14        0.37        1.53      1.49 o
  -4  -5  14        0.09        1.06      1.40 o
  -3  -5  14        3.44        0.88      1.61 o
  -2  -5  14        0.29        1.08      1.46 o
  -1  -5  14        0.38       -0.02      1.18 o
   1  -5  14        0.01        1.32      0.98 o
   2  -5  14        0.76        1.78      1.18 o
   3  -5  14        0.00        1.38      1.01 o
  -5  -4  14        0.22       -0.47      1.86 o
  -4  -4  14        0.51        1.10      1.39 o
  -3  -4  14        0.09        1.65      1.21 o
  -2  -4  14        0.75       -1.10      2.19 o
  -1  -4  14        1.56        6.87      2.19 o
   2  -4  14        0.20        0.17      1.03 o
   3  -4  14        0.80        1.16      1.20 o
   4  -4  14        0.00       -0.63      1.27 o
  -5  -3  14        0.17       -1.08      2.17 o
  -4  -3  14        0.20        1.72      1.56 o
  -3  -3  14        0.20       -0.73      1.45 o
  -2  -3  14        0.06        1.64      1.17 o
  -1  -3  14        1.81        1.13      1.27 o
   1  -3  14        0.89        4.84      2.25 o
   3  -3  14        1.98        3.45      3.68 o
   4  -3  14        0.49        0.38      1.53 o
  -5  -2  14        0.19        0.90      2.07 o
  -4  -2  14        0.71        1.83      1.23 o
  -3  -2  14        0.02       -0.10      1.33 o
  -2  -2  14        3.35        3.63      1.45 o
  -1  -2  14       31.91        9.80     10.36 o
   0  -2  14        2.05        5.63      1.31 o
   1  -2  14        4.42        2.77      2.39 o
   2  -2  14        1.38        2.53      1.30 o
   3  -2  14        2.23       12.02      6.81 o
   4  -2  14        0.10       -0.50      1.00 o
   5  -2  14        0.02        0.66      1.20 o
  -5  -1  14        0.09       -0.71      2.14 o
  -4  -1  14        1.73        1.98      1.48 o
  -3  -1  14        0.00        1.10      1.43 o
  -2  -1  14        1.44        0.70      1.48 o
  -1  -1  14       35.42       27.43      8.99 o
   0  -1  14       13.96       34.01     14.48 o
   1  -1  14        1.93        3.74      4.36 o
   2  -1  14        0.01       -0.49      1.64 o
   3  -1  14        1.20        2.77      1.32 o
   4  -1  14        0.06        1.20      0.89 o
   5  -1  14        0.07        1.28      1.19 o
  -5   0  14        0.01        3.68      1.97 o
  -4   0  14        0.13        1.65      1.51 o
  -3   0  14        6.01        4.29      1.38 o
  -2   0  14        5.73        4.46      1.85 o
  -1   0  14       10.39       14.46      1.30 o
   0   0  14        1.42       -0.01      1.41 o
   1   0  14        0.27        5.67      3.08 o
   2   0  14       38.01       79.71     31.71 o
   3   0  14        0.08        0.43      1.91 o
   4   0  14        0.47        0.76      1.19 o
   5   0  14        0.07        1.97      1.15 o
  -4   1  14        0.15        0.94      1.12 o
  -3   1  14        1.48        1.63      1.12 o
  -2   1  14       18.53       17.89      1.76 o
  -1   1  14       32.46       26.44      1.52 o
   0   1  14       97.67      106.93      4.02 o
   1   1  14        2.53        2.97      2.46 o
   2   1  14        6.22        3.57      2.97 o
   3   1  14       53.64      104.33     50.10 o
   4   1  14        8.37       11.62      1.63 o
   5   1  14        1.51        2.30      1.02 o
   6   1  14        0.00        0.11      1.22 o
  -4   2  14        0.10        0.67      1.02 o
  -3   2  14        0.65        0.67      0.96 o
  -2   2  14        7.62        7.59      1.02 o
  -1   2  14       17.93       15.55      1.48 o
   0   2  14        0.14        1.82      1.13 o
   1   2  14       28.52       29.17      1.36 o
   2   2  14       16.59       20.21      1.31 o
   3   2  14       37.07       38.81      1.95 o
   4   2  14       40.94       54.17     15.73 o
   5   2  14        0.03        0.99      1.23 o
   6   2  14        1.20        1.25      1.30 o
  -4   3  14        0.09        1.28      1.10 o
  -3   3  14        0.07        0.23      0.94 o
  -2   3  14        0.25        0.94      1.03 o
  -1   3  14        3.75        3.64      1.09 o
   0   3  14       25.37       26.84      1.78 o
   1   3  14       51.06       51.83      3.74 o
   2   3  14      131.06      141.57      2.74 o
   3   3  14       45.40       50.83      2.10 o
   4   3  14        2.31        2.98      1.24 o
   5   3  14        1.08        0.29      1.06 o
   6   3  14        1.73        3.06      1.35 o
  -3   4  14        1.52        3.69      1.14 o
  -2   4  14        0.03        0.86      0.94 o
  -1   4  14        4.57        5.62      1.11 o
   0   4  14        7.55        7.92      1.34 o
   1   4  14        0.94        1.52      1.32 o
   2   4  14       84.46       87.34      2.81 o
   3   4  14        6.92        6.91      1.35 o
   4   4  14        0.18       -0.07      1.29 o
   5   4  14        1.30        0.27      1.26 o
   6   4  14        0.03        2.28      1.53 o
  -3   5  14        0.63        0.86      1.06 o
  -2   5  14        1.19        2.28      1.11 o
  -1   5  14        0.11        1.19      1.18 o
   0   5  14        9.62       14.69      1.00 o
   1   5  14       15.14       19.04      1.60 o
   2   5  14        7.35        8.10      1.11 o
   3   5  14       10.17       12.55      1.32 o
   4   5  14        4.17        5.19      1.21 o
   5   5  14        1.83        2.74      1.50 o
   6   5  14        0.26        2.03      1.68 o
  -2   6  14        1.70        1.93      1.47 o
  -1   6  14        4.89        5.01      0.93 o
   0   6  14        0.00        0.00      0.85 o
   1   6  14        8.42        8.81      1.05 o
   2   6  14        1.70        2.80      1.07 o
   3   6  14       10.54       10.44      1.36 o
   4   6  14        1.16        1.73      1.19 o
   5   6  14        0.11       -0.49      1.19 o
  -1   7  14        0.03        1.15      0.93 o
   0   7  14        0.05        2.12      0.94 o
   1   7  14        0.04        0.56      1.05 o
   2   7  14        0.39       -0.48      0.96 o
   3   7  14       15.68       17.13      1.16 o
   4   7  14        3.30        2.97      1.50 o
   5   7  14        0.35       -0.74      1.47 o
   0   8  14        0.83        2.32      1.10 o
   1   8  14        1.00        0.22      1.06 o
   2   8  14        0.11       -0.43      0.87 o
   3   8  14        3.27        2.02      1.21 o
   4   8  14        6.68        3.37      4.91 o
  -3  -7  15        0.00        0.67      1.57 o
  -2  -7  15        0.04        0.11      2.83 o
  -1  -7  15        0.02        0.42      1.40 o
   0  -7  15        0.24        2.08      1.20 o
  -4  -6  15        0.03        0.18      1.27 o
  -3  -6  15        0.01        2.62      2.13 o
  -2  -6  15        0.51        1.27      1.28 o
  -1  -6  15        0.08       -0.07      1.42 o
   0  -6  15        0.20        1.31      1.46 o
   1  -6  15        0.14        2.30      1.01 o
   2  -6  15        0.00        0.29      1.30 o
  -4  -5  15        0.00        2.00      1.34 o
  -3  -5  15        0.04        1.88      1.26 o
  -2  -5  15        0.04        3.45      1.53 o
   1  -5  15        0.69        2.42      1.14 o
   2  -5  15        0.00        1.21      1.14 o
   3  -5  15        0.04        2.53      1.19 o
  -5  -4  15        0.23        0.64      1.71 o
  -4  -4  15        1.42        0.54      1.39 o
  -3  -4  15        1.55        1.62      1.31 o
  -2  -4  15        0.03        2.03      1.51 o
  -1  -4  15       16.16       20.03      1.58 o
   0  -4  15        3.83       -0.75      1.49 o
   2  -4  15        0.03        1.93      0.98 o
   3  -4  15        0.11       -0.71      1.41 o
  -5  -3  15        0.00        0.68      2.14 o
  -4  -3  15        0.35        1.85      1.44 o
  -3  -3  15        0.19        0.25      1.28 o
  -2  -3  15        1.53        0.79      1.11 o
  -1  -3  15        7.46      252.50    127.49 o
   0  -3  15        2.96        3.00      2.36 o
   1  -3  15        2.24        6.38      1.51 o
   2  -3  15        0.13        4.39      1.54 o
   3  -3  15        1.60        2.22      2.06 o
   4  -3  15        0.49        0.75      1.28 o
  -5  -2  15        0.01        2.83      2.17 o
  -4  -2  15        0.07        2.25      1.43 o
  -3  -2  15        0.15        0.70      1.37 o
  -2  -2  15        0.79        0.48      1.88 o
  -1  -2  15       14.82       68.79     37.94 o
   0  -2  15        3.71       80.40     44.42 o
   1  -2  15       20.45       19.44      8.22 o
   2  -2  15        7.27       29.90     16.72 o
   3  -2  15        0.66        1.40      1.42 o
   4  -2  15        0.00        1.31      1.16 o
   5  -2  15        0.00       -0.38      0.99 o
  -5  -1  15        0.09       -1.07      2.14 o
  -4  -1  15        0.01        1.75      1.45 o
  -3  -1  15        0.65        2.51      1.53 o
  -2  -1  15        8.68        1.99      1.39 o
  -1  -1  15        0.88       -0.01      1.37 o
   0  -1  15        3.33       -0.69      2.39 o
   1  -1  15       15.79       18.77      1.76 o
   2  -1  15        5.66       23.70     10.25 o
   3  -1  15        0.38        2.86      1.50 o
   4  -1  15        0.03        0.47      1.16 o
   5  -1  15        0.04       -0.32      1.19 o
  -4   0  15        0.02        0.86      1.41 o
  -3   0  15        7.33        2.13      1.44 o
  -2   0  15        5.79       11.02      2.30 o
  -1   0  15        0.18        0.82      1.77 o
   0   0  15       21.59       19.36      1.77 o
   1   0  15       34.57       57.50     19.03 o
   2   0  15        2.05       24.26     13.96 o
   3   0  15        0.08        0.58      1.30 o
   4   0  15        0.09        1.48      1.89 o
   5   0  15        0.00        1.72      1.18 o
  -4   1  15        0.18        1.58      1.31 o
  -3   1  15        0.07        0.63      1.12 o
  -2   1  15       10.92       11.41      1.16 o
  -1   1  15       29.31       24.06      1.60 o
   0   1  15        9.84       13.33      2.15 o
   1   1  15        7.69        7.57      1.46 o
   2   1  15        3.31        2.97      1.73 o
   3   1  15       10.12        9.76      1.42 o
   4   1  15        2.16        4.72      1.84 o
   5   1  15        0.25        1.26      1.16 o
  -4   2  15        0.02        0.92      0.89 o
  -3   2  15        0.33        1.04      1.07 o
  -2   2  15        1.08        1.91      1.17 o
  -1   2  15        0.74        1.36      1.67 o
   0   2  15       55.55       60.26      1.52 o
   1   2  15       49.74       54.67      2.52 o
   2   2  15       21.33       21.08      2.33 o
   3   2  15       45.73       47.41      2.88 o
   4   2  15       16.44       20.75      3.67 o
   5   2  15        0.02       -0.59      1.18 o
   6   2  15        0.43        0.40      1.24 o
  -4   3  15        0.01       -0.32      1.08 o
  -3   3  15        0.50        0.35      0.94 o
  -2   3  15        0.75        1.25      0.79 o
  -1   3  15        8.80        8.63      0.98 o
   0   3  15        6.67        6.44      1.27 o
   1   3  15        0.86        1.97      1.40 o
   2   3  15        3.84        2.71      1.48 o
   3   3  15        7.00        9.32      1.49 o
   4   3  15        0.12        0.78      1.48 o
   5   3  15        1.62        2.54      1.26 o
   6   3  15        0.25       -0.18      1.35 o
  -3   4  15        0.23        2.01      0.92 o
  -2   4  15        0.39        1.30      0.85 o
  -1   4  15        1.46        3.34      1.09 o
   0   4  15       15.88       18.45      1.20 o
   1   4  15       35.76       39.02      1.22 o
   2   4  15       14.67       14.42      1.11 o
   3   4  15        0.03        1.64      1.36 o
   4   4  15        9.09        8.35      1.39 o
   5   4  15        0.09        1.03      1.21 o
   6   4  15        0.24        1.98      1.52 o
  -2   5  15        0.76        2.85      0.86 o
  -1   5  15        3.84        4.81      1.46 o
   0   5  15        1.22        2.47      1.07 o
   1   5  15       11.87       10.37      0.95 o
   2   5  15        1.68        3.07      0.99 o
   3   5  15        0.00       -0.63      1.26 o
   4   5  15        1.76        3.94      1.15 o
   5   5  15        1.75        1.32      1.27 o
  -2   6  15        0.73        0.77      0.96 o
  -1   6  15        0.35        0.01      1.03 o
   0   6  15        4.38        3.92      0.94 o
   1   6  15        0.90        1.27      1.21 o
   2   6  15        2.26        5.02      1.07 o
   3   6  15       30.85       34.89      1.55 o
   4   6  15        0.02        0.29      1.33 o
   5   6  15        3.15        4.87      2.01 o
  -1   7  15        0.42        0.14      1.49 o
   0   7  15        0.62       -0.47      0.93 o
   1   7  15        1.04       -0.24      0.93 o
   2   7  15        0.72        0.34      1.27 o
   3   7  15        4.17        3.10      1.64 o
   4   7  15        3.34        1.11      1.50 o
   1   8  15        0.09       -0.38      1.06 o
   2   8  15        0.03        0.49      0.92 o
   3   8  15        2.94        0.60      1.14 o
  -2  -7  16        0.00        2.31      1.72 o
  -1  -7  16        0.00       -0.75      1.51 o
   0  -7  16        0.01        1.18      1.04 o
  -4  -6  16        0.01        0.57      1.28 o
  -3  -6  16        0.24        0.41      2.14 o
  -2  -6  16        0.92        3.70      1.50 o
  -1  -6  16        0.04        2.02      1.20 o
   0  -6  16        0.03        1.57      2.12 o
   1  -6  16        0.00        2.63      1.03 o
   2  -6  16        0.02        3.14      2.14 o
  -4  -5  16        0.02        1.10      1.36 o
  -3  -5  16        0.08        0.86      1.05 o
  -2  -5  16        0.04        1.83      1.46 o
  -1  -5  16        0.10        0.57      1.53 o
   0  -5  16        0.18       -0.62      1.24 o
   1  -5  16        0.42        3.28      1.19 o
   2  -5  16        0.13        1.42      1.09 o
   3  -5  16        0.00        1.71      1.49 o
  -4  -4  16        0.14        0.92      1.38 o
  -3  -4  16        0.00        2.43      1.28 o
  -2  -4  16        2.62        1.96      1.63 o
   2  -4  16        0.08        0.82      2.80 o
   3  -4  16        0.01        2.40      1.12 o
  -4  -3  16        0.03        0.68      1.46 o
  -3  -3  16        0.61        1.70      1.06 o
  -2  -3  16        3.36        0.64      1.42 o
  -1  -3  16       74.42      100.87     51.31 o
   0  -3  16        0.09       56.24     29.80 o
   1  -3  16        8.25       61.40     33.20 o
   2  -3  16        0.67        5.47      1.83 o
   3  -3  16        0.09       -0.26      1.16 o
   4  -3  16        0.02       -0.27      1.05 o
  -5  -2  16        0.07        3.46      2.10 o
  -4  -2  16        0.01        1.10      1.44 o
  -3  -2  16        0.00        2.59      1.51 o
  -2  -2  16        1.54        1.95      1.78 o
  -1  -2  16        3.84       -0.36      1.32 o
   0  -2  16       15.65        8.47      1.76 o
   1  -2  16       10.91       75.84     40.54 o
   2  -2  16        0.24        5.02      3.01 o
   3  -2  16        0.02        0.70      1.06 o
   4  -2  16        0.20        0.84      1.14 o
  -4  -1  16        0.00        1.91      1.45 o
  -3  -1  16        4.71        3.32      1.76 o
  -2  -1  16        4.44        2.11      1.39 o
  -1  -1  16        4.78        4.30      1.35 o
   0  -1  16        0.34        1.95      1.35 o
   1  -1  16        2.72        6.94      1.38 o
   2  -1  16        0.08        6.22      4.15 o
   3  -1  16        1.71        7.01      5.40 o
   4  -1  16        0.01        2.38      1.17 o
   5  -1  16        0.14        2.92      1.20 o
  -4   0  16        0.03        0.71      1.41 o
  -3   0  16        2.07        2.96      1.11 o
  -2   0  16       16.44       17.76      3.89 o
  -1   0  16       18.64       15.76      1.77 o
   0   0  16        1.51        1.10      1.45 o
   1   0  16        3.41       15.99      8.80 o
   2   0  16        1.45        1.17      1.58 o
   3   0  16        0.40        0.57      1.57 o
   4   0  16        1.09        3.79      2.31 o
   5   0  16        0.07        2.03      1.18 o
  -4   1  16        0.02        0.09      1.18 o
  -3   1  16        0.53        1.13      1.24 o
  -2   1  16        4.17        4.81      1.69 o
  -1   1  16        6.08        8.92      1.21 o
   0   1  16       58.57       55.23      1.65 o
   1   1  16        1.43       -0.63      1.59 o
   2   1  16        1.76        4.48      1.68 o
   3   1  16        0.10        1.52      1.59 o
   4   1  16        1.37        2.26      1.18 o
   5   1  16        0.00        0.60      1.19 o
  -4   2  16        0.04        0.13      1.00 o
  -3   2  16        0.08        1.36      0.94 o
  -2   2  16        6.21        7.46      1.11 o
  -1   2  16        0.06       -0.92      1.83 o
   0   2  16       19.04       12.48      1.50 o
   1   2  16        0.08        1.19      1.10 o
   2   2  16        6.21        6.57      1.10 o
   3   2  16       78.24       71.58      3.60 o
   4   2  16        0.23        0.92      2.45 o
   5   2  16        0.04        0.69      1.22 o
  -3   3  16        0.05       -0.45      1.14 o
  -2   3  16        0.16       -0.26      0.85 o
  -1   3  16        0.71        2.90      1.10 o
   0   3  16        4.15        5.03      1.51 o
   1   3  16        0.22        2.23      1.33 o
   2   3  16       66.70       66.82      1.92 o
   3   3  16       17.71       17.47      1.23 o
   4   3  16        0.12        0.99      1.23 o
   5   3  16        0.38        0.57      1.10 o
  -3   4  16        0.00        0.51      0.84 o
  -2   4  16        0.00        1.08      0.79 o
  -1   4  16        0.30        2.00      0.77 o
   0   4  16        0.34        1.33      1.40 o
   1   4  16        1.38        2.86      1.28 o
   2   4  16       27.83       30.04      2.15 o
   3   4  16        3.31        4.27      1.19 o
   4   4  16        5.88        4.00      1.36 o
   5   4  16        2.00        1.66      1.23 o
  -2   5  16        0.30        1.84      0.92 o
  -1   5  16        0.43        0.05      0.84 o
   0   5  16        4.15        5.56      1.11 o
   1   5  16        1.69        0.72      1.12 o
   2   5  16        0.10        2.16      1.10 o
   3   5  16        0.46        1.12      1.33 o
   4   5  16        0.31       -0.42      1.29 o
   5   5  16        0.05        0.11      1.46 o
  -1   6  16        5.01        4.83      1.13 o
   0   6  16        4.11        3.99      0.95 o
   1   6  16        0.01        0.42      1.03 o
   2   6  16        0.24        0.61      0.92 o
   3   6  16        0.61        1.52      1.62 o
   4   6  16        0.05        1.44      1.11 o
   5   6  16        0.94        0.74      1.57 o
   0   7  16        0.27        2.35      1.45 o
   1   7  16        0.00       -0.47      0.94 o
   2   7  16        0.37        0.89      1.02 o
   3   7  16        0.01        0.37      1.13 o
   4   7  16        1.59        0.07      1.37 o
   1   8  16        0.53        1.50      0.96 o
   2   8  16        0.26        2.70      1.19 o
   3   8  16        1.29        2.41      1.08 o
  -2  -7  17        0.03        2.06      4.29 o
  -1  -7  17        0.06        1.99      2.03 o
  -3  -6  17        0.00        1.76      1.12 o
  -2  -6  17        0.25        1.56      1.44 o
  -1  -6  17        0.08        0.94      1.48 o
   0  -6  17        0.30        2.36      1.49 o
  -4  -5  17        0.18        2.82      1.55 o
  -3  -5  17        0.04        1.40      1.09 o
  -2  -5  17        0.01       -0.58      1.51 o
  -1  -5  17        0.11        3.62      2.27 o
   0  -5  17        0.00       -0.73      1.46 o
   1  -5  17        0.13        2.25      1.44 o
   2  -5  17        0.00        0.23      0.98 o
  -4  -4  17        0.00        0.21      1.12 o
  -3  -4  17        0.75        0.97      1.70 o
  -2  -4  17        2.19       -0.01      1.52 o
  -1  -4  17        5.36        2.69      3.84 o
   0  -4  17        0.03       -0.76      1.51 o
   1  -4  17        0.19        1.02      1.34 o
   2  -4  17        0.07        1.10      1.93 o
   3  -4  17        0.01        0.31      1.03 o
  -4  -3  17        0.06        0.32      1.23 o
  -3  -3  17        0.51        2.03      1.40 o
  -2  -3  17        3.40        1.58      1.14 o
  -1  -3  17        1.25       10.13      8.27 o
   0  -3  17       40.20      186.05     95.51 o
   1  -3  17        0.87        6.39      3.19 o
   2  -3  17        1.14        3.83      2.64 o
   3  -3  17        0.00        1.40      1.07 o
   4  -3  17        0.01       -0.25      1.86 o
  -4  -2  17        0.01       -0.01      1.30 o
  -3  -2  17        0.01        0.62      1.28 o
  -2  -2  17        2.29       -0.23      1.18 o
  -1  -2  17        4.93       18.61     10.48 o
   0  -2  17        3.45        7.90      5.03 o
   1  -2  17        1.32        0.51      1.27 o
   2  -2  17        1.33       -0.62      1.23 o
   3  -2  17        2.09       16.11      8.05 o
   4  -2  17        0.18        3.01      1.04 o
  -4  -1  17        0.02        0.42      1.41 o
  -3  -1  17        5.49        2.81      1.50 o
  -2  -1  17        1.30        0.75      1.14 o
  -1  -1  17        0.07        4.81      2.76 o
   1  -1  17        9.62       14.00      1.55 o
   2  -1  17        3.11       11.49      8.75 o
   3  -1  17        0.02        1.87      1.28 o
   4  -1  17        0.03        0.85      1.00 o
   5  -1  17        0.08        1.30      1.01 o
  -4   0  17        0.02        1.39      1.11 o
  -3   0  17        0.31        1.60      1.47 o
  -2   0  17       18.53       11.41      3.87 o
  -1   0  17        6.45        8.56      3.24 o
   0   0  17        0.61        2.68      1.20 o
   1   0  17        2.97       -0.01      1.91 o
   2   0  17        3.16        0.79      1.22 o
   3   0  17        0.07        0.85      1.52 o
   4   0  17        0.17       -0.42      1.17 o
   5   0  17        0.08        1.16      1.20 o
  -4   1  17        0.44        1.16      1.41 o
  -3   1  17        0.28        0.06      1.39 o
  -2   1  17        2.46        1.79      1.12 o
  -1   1  17        3.57        2.05      1.34 o
   1   1  17        2.56        3.06      1.20 o
   2   1  17        2.54        4.53      2.24 o
   3   1  17        0.31       -0.61      1.22 o
   4   1  17        0.09        0.93      0.95 o
   5   1  17        0.06        0.54      1.20 o
  -4   2  17        0.11        1.77      1.09 o
  -3   2  17        0.22        1.29      0.98 o
  -2   2  17        1.41        1.85      1.22 o
  -1   2  17        1.34        0.62      1.19 o
   0   2  17        1.30        0.19      1.36 o
   1   2  17       11.31        9.32      1.62 o
   2   2  17       16.23       15.21      1.54 o
   3   2  17        1.63        0.07      1.83 o
   4   2  17        0.72        2.46      3.19 o
   5   2  17        0.23        1.09      1.24 o
  -3   3  17        0.52        0.88      0.93 o
  -2   3  17        0.46       -0.42      0.84 o
  -1   3  17        0.30        0.84      0.78 o
   0   3  17        0.17        1.17      1.12 o
   1   3  17       19.93       21.91      3.40 o
   2   3  17        1.49       -0.88      1.76 o
   3   3  17       39.23       32.34      1.46 o
   4   3  17        0.56        1.28      1.24 o
   5   3  17        1.96        4.42      1.60 o
  -3   4  17        0.02        0.12      1.09 o
  -2   4  17        0.03       -0.46      0.91 o
  -1   4  17        0.20        1.08      0.95 o
   0   4  17        7.26        8.63      1.15 o
   1   4  17       41.96       39.16      1.51 o
   2   4  17        0.60       -0.22      1.77 o
   3   4  17        1.96        3.00      1.12 o
   4   4  17        0.93       -0.01      1.00 o
   5   4  17        2.80        2.75      1.18 o
  -2   5  17        0.15        1.46      0.94 o
  -1   5  17        0.12        0.89      0.86 o
   0   5  17        0.86       -0.07      1.24 o
   1   5  17       20.39       17.74      1.08 o
   2   5  17        6.86        8.17      1.15 o
   3   5  17        1.37        0.90      1.22 o
   4   5  17        0.90        1.54      1.10 o
   5   5  17        0.00       -0.41      1.33 o
  -1   6  17        0.81       -0.33      0.89 o
   0   6  17        0.48        1.76      0.93 o
   1   6  17        0.82        1.29      1.05 o
   2   6  17        4.22        5.36      1.11 o
   3   6  17        0.59        1.58      1.22 o
   4   6  17        3.00        1.58      1.15 o
   5   6  17        0.25        3.29      1.22 o
   0   7  17        0.67        2.50      0.96 o
   1   7  17        0.00        0.90      1.40 o
   2   7  17        4.19        3.11      2.09 o
   3   7  17        1.79        0.25      1.12 o
   4   7  17        0.07       -0.35      1.32 o
  -3  -6  18        0.03        0.76      1.24 o
  -2  -6  18        0.23       -0.71      1.41 o
  -1  -6  18        0.29        1.79      1.93 o
   0  -6  18        0.08        1.39      2.53 o
   1  -6  18        0.00        1.39      1.05 o
  -3  -5  18        0.08        0.34      1.10 o
  -2  -5  18        0.01        2.58      1.42 o
  -1  -5  18        0.05        2.44      2.02 o
   0  -5  18        0.21        0.39      1.49 o
   1  -5  18        0.02        3.80      1.95 o
   2  -5  18        0.03       -0.14      1.14 o
  -4  -4  18        0.10        0.08      1.36 o
  -3  -4  18        0.34        2.34      1.26 o
  -2  -4  18        4.50        5.18      4.40 o
  -1  -4  18        0.27        1.48      1.52 o
   0  -4  18        0.09        3.87      2.62 o
   1  -4  18        0.11       -0.70      1.40 o
   2  -4  18        0.00        1.42      1.47 o
   3  -4  18        0.00        1.49      1.51 o
  -4  -3  18        0.52        0.80      1.20 o
  -3  -3  18        0.03        0.25      1.24 o
  -2  -3  18        0.00        0.68      1.32 o
  -1  -3  18        1.46        4.42      2.45 o
   0  -3  18        0.20       39.85     21.54 o
   1  -3  18        0.01        2.92      1.27 o
   2  -3  18        0.00        0.39      1.14 o
   3  -3  18        0.01       -0.48      0.96 o
  -4  -2  18        0.04        1.09      1.31 o
  -3  -2  18        0.00       -0.63      1.26 o
  -2  -2  18       10.46       34.48     20.07 o
  -1  -2  18        0.12        5.16      7.68 o
   0  -2  18        9.78       14.87      5.40 o
   1  -2  18        1.75       -0.14      1.06 o
   2  -2  18        1.14        2.93      3.39 o
   3  -2  18        1.10        4.51      2.55 o
   4  -2  18        0.01        0.07      1.19 o
  -4  -1  18        0.03        0.59      1.46 o
  -3  -1  18        0.69       -0.67      1.39 o
  -2  -1  18        4.53        2.90      1.40 o
  -1  -1  18        5.19        8.89      6.35 o
   0  -1  18        5.38        1.06      2.33 o
   1  -1  18        0.03        2.45      2.03 o
   2  -1  18        0.15       -0.76      1.51 o
   3  -1  18        0.08       -0.61      1.24 o
   4  -1  18        0.00       -0.48      0.97 o
  -4   0  18        0.12        1.03      1.44 o
  -3   0  18        1.41       -0.31      1.25 o
  -2   0  18        1.42        0.64      1.35 o
  -1   0  18        0.79        4.19      1.76 o
   0   0  18        0.02        0.99      1.19 o
   1   0  18        6.55       10.58      5.95 o
   2   0  18        1.41        5.04      6.52 o
   3   0  18        0.00        0.69      1.48 o
   4   0  18        0.05        1.66      1.13 o
   5   0  18        0.00        0.82      1.17 o
  -4   1  18        0.14        0.99      1.12 o
  -3   1  18        0.01        1.02      1.19 o
  -2   1  18        1.14        1.17      1.23 o
  -1   1  18        0.98        1.12      1.27 o
   0   1  18        5.59        4.83      1.25 o
   1   1  18        0.23        0.81      1.13 o
   2   1  18        3.21        3.09      2.17 o
   3   1  18        0.02        1.41      1.75 o
   4   1  18        0.00        0.53      1.47 o
   5   1  18        0.01        1.90      1.16 o
  -3   2  18        0.12        0.69      1.04 o
  -2   2  18        0.01        1.74      1.42 o
  -1   2  18        0.04       -0.34      1.51 o
   0   2  18        8.22        6.95      1.10 o
   1   2  18        1.66        4.07      1.34 o
   2   2  18        6.34        3.71      1.14 o
   3   2  18        0.03        1.51      1.54 o
   4   2  18        0.33        2.24      2.06 o
   5   2  18        0.02        0.44      1.29 o
  -3   3  18        0.00        0.78      1.06 o
  -2   3  18        0.05        0.18      1.13 o
  -1   3  18        3.01        3.45      1.25 o
   0   3  18        4.66        6.47      1.13 o
   1   3  18        0.46        1.74      1.28 o
   2   3  18       18.11       25.53      1.42 o
   3   3  18        7.80        5.58      1.46 o
   4   3  18        0.52        1.17      1.25 o
   5   3  18        0.26        0.49      0.99 o
  -2   4  18        0.02        0.18      1.06 o
  -1   4  18        0.06       -0.08      0.87 o
   0   4  18        0.02        1.08      1.26 o
   1   4  18        3.01        6.75      1.17 o
   2   4  18        0.16        3.50      1.14 o
   3   4  18        0.26        1.75      1.19 o
   4   4  18        0.32        1.23      1.24 o
   5   4  18        0.20        2.07      1.17 o
  -2   5  18        0.15        1.77      0.95 o
  -1   5  18        0.72        2.53      0.86 o
   0   5  18        8.00        8.31      1.11 o
   1   5  18        0.67        1.52      1.54 o
   2   5  18        1.01        0.17      1.20 o
   3   5  18        9.13        8.59      1.10 o
   4   5  18        0.05       -0.25      1.09 o
   5   5  18        1.00        2.13      1.09 o
  -1   6  18        0.86        2.36      1.05 o
   0   6  18        1.31        1.74      1.26 o
   1   6  18        0.03        1.83      1.05 o
   2   6  18        0.03       -0.05      1.04 o
   3   6  18        0.83        1.93      1.29 o
   4   6  18        0.28        1.55      1.34 o
   0   7  18        0.01        1.22      0.96 o
   1   7  18        0.91        0.72      0.97 o
   2   7  18        2.63        2.40      1.10 o
   3   7  18        0.26       -0.53      1.06 o
   4   7  18        2.06       -0.67      1.37 o
  -2  -6  19        0.03        0.23      1.72 o
  -1  -6  19        0.02       -0.72      1.44 o
   0  -6  19        0.01       -0.81      1.79 o
  -3  -5  19        0.07       -0.14      1.27 o
  -2  -5  19        0.03        0.93      1.46 o
  -1  -5  19        0.00        2.56      5.26 o
   0  -5  19        0.06        2.24      2.07 o
   1  -5  19        0.00        1.05      1.39 o
   2  -5  19        0.00        0.10      0.92 o
  -3  -4  19        0.04        1.47      1.21 o
  -2  -4  19        0.22        2.07      2.04 o
  -1  -4  19        0.13        0.60      1.20 o
   0  -4  19        0.10        0.26      1.22 o
   1  -4  19        0.32        1.38      2.19 o
   2  -4  19        0.00        2.63      1.20 o
   3  -4  19        0.00        1.44      1.07 o
  -4  -3  19        0.01        0.56      1.39 o
  -3  -3  19        0.05        2.41      1.26 o
  -2  -3  19        0.36        9.89      4.68 o
   0  -3  19        1.69        2.17      1.82 o
   2  -3  19        0.14       -0.03      2.58 o
   3  -3  19        0.00        1.66      1.12 o
  -4  -2  19        0.00        1.91      1.51 o
  -3  -2  19        0.00        1.39      1.27 o
  -1  -2  19        1.67       92.64     49.68 o
   0  -2  19        0.47        5.11      2.74 o
   1  -2  19        0.56        0.03      1.41 o
   2  -2  19        0.06        2.78      1.21 o
   3  -2  19        0.00        1.89      1.26 o
   4  -2  19        0.06        1.01      0.86 o
  -4  -1  19        0.00        1.57      1.40 o
  -3  -1  19        0.55        0.32      1.30 o
  -2  -1  19        0.00        3.49      2.41 o
  -1  -1  19        0.13        1.70      1.36 o
   0  -1  19        6.79        8.48      3.62 o
   1  -1  19        2.01        1.85      1.73 o
   2  -1  19        0.53        1.20      1.73 o
   3  -1  19        0.56        2.65      3.30 o
   4  -1  19        0.02        0.25      1.14 o
  -4   0  19        0.03        0.38      1.21 o
  -3   0  19        0.91        0.21      1.12 o
  -2   0  19        1.24        1.04      1.26 o
  -1   0  19        0.19        0.85      1.10 o
   0   0  19        0.02       -0.57      1.13 o
   1   0  19        0.30        3.50      2.23 o
   2   0  19        0.00       -0.52      1.04 o
   3   0  19        0.00        1.25      1.23 o
   4   0  19        0.21       -0.78      1.55 o
  -3   1  19        0.11        0.22      1.52 o
  -2   1  19        2.48        2.60      1.58 o
  -1   1  19        0.93        1.70      1.28 o
   0   1  19        0.01        0.48      1.34 o
   1   1  19        2.57        1.31      1.28 o
   2   1  19        0.03       -0.59      1.18 o
   3   1  19        1.41        3.43      4.06 o
   4   1  19        0.18        1.20      1.43 o
   5   1  19        0.24        1.10      1.23 o
  -3   2  19        0.02        0.07      1.20 o
  -2   2  19        0.53        2.76      1.36 o
  -1   2  19       12.77        7.79      1.24 o
   0   2  19        1.65        2.18      1.04 o
   1   2  19        2.10        1.20      2.12 o
   2   2  19        0.25        1.83      1.28 o
   3   2  19        0.72       -0.83      2.19 o
   4   2  19        0.10        0.83      1.49 o
   5   2  19        0.02        0.24      1.17 o
  -3   3  19        0.23        2.03      1.27 o
  -2   3  19        0.00        0.60      1.02 o
  -1   3  19        5.13        5.54      1.26 o
   0   3  19        1.61        1.84      1.90 o
   1   3  19        4.33        5.24      1.03 o
   2   3  19       21.79       13.55      1.29 o
   3   3  19        0.04        1.02      1.29 o
   4   3  19        0.49        2.65      1.29 o
   5   3  19        0.08       -0.49      1.16 o
  -2   4  19        0.01        0.95      0.93 o
  -1   4  19        0.61        1.62      1.05 o
   0   4  19        1.13        3.17      1.12 o
   1   4  19       10.52        8.78      1.30 o
   2   4  19        9.07       10.95      1.29 o
   3   4  19        0.81        2.93      1.29 o
   4   4  19        0.92        1.35      1.11 o
   5   4  19        0.14        0.56      1.43 o
  -1   5  19        0.02       -0.20      0.84 o
   0   5  19        4.51        5.80      1.55 o
   1   5  19        1.71        2.87      1.20 o
   2   5  19        3.39        6.68      1.64 o
   3   5  19        2.17        0.83      1.25 o
   4   5  19        1.49        2.24      1.27 o
   5   5  19        0.26        0.81      1.24 o
   0   6  19        0.05       -0.16      1.35 o
   1   6  19        0.73        0.90      1.22 o
   2   6  19        0.84        1.94      1.27 o
   3   6  19        0.17        0.83      1.03 o
   4   6  19        1.02        1.66      1.15 o
   1   7  19        0.22        1.49      1.08 o
   2   7  19        0.18        0.67      1.19 o
   3   7  19        0.14       -0.50      1.00 o
  -1  -6  20        0.02       -1.08      2.17 o
  -3  -5  20        0.05        1.43      1.29 o
  -2  -5  20        0.04        1.64      1.46 o
  -1  -5  20        0.23        1.61      1.47 o
   0  -5  20        0.12        1.83      2.02 o
   1  -5  20        0.07        0.46      1.46 o
  -3  -4  20        0.01        0.67      1.58 o
  -2  -4  20        0.07        1.47      1.25 o
  -1  -4  20        0.24       -0.73      1.46 o
   0  -4  20        0.24        1.46      1.69 o
   1  -4  20        0.09        1.03      1.78 o
   2  -4  20        0.02        1.67      1.22 o
  -3  -3  20        0.09        1.94      1.27 o
  -2  -3  20        1.41        1.48      1.10 o
  -1  -3  20        0.01        0.20      3.06 o
   0  -3  20        0.04        2.50      1.26 o
   1  -3  20        0.00        1.25      2.49 o
   2  -3  20        0.00        3.49      1.18 o
   3  -3  20        0.01        0.84      1.05 o
  -3  -2  20        0.00        1.15      1.28 o
  -2  -2  20        0.22        1.09      1.08 o
  -1  -2  20       12.87       10.50      4.15 o
   0  -2  20        0.09       -0.62      1.24 o
   1  -2  20        2.71        3.38      5.19 o
   2  -2  20        0.01       -0.02      1.05 o
   3  -2  20        0.00        0.10      2.41 o
  -3  -1  20        0.01       -0.55      1.11 o
  -2  -1  20        0.97       -0.29      1.79 o
  -1  -1  20        1.04        4.87      2.16 o
   0  -1  20        0.98        1.02      1.52 o
   1  -1  20        3.32       20.36     11.08 o
   2  -1  20        5.55       62.16     32.06 o
   3  -1  20        0.18        0.99      1.31 o
   4  -1  20        0.00        1.00      1.19 o
  -3   0  20        0.04        4.65      1.88 o
  -2   0  20        1.98        2.92      1.99 o
  -1   0  20        0.68        4.41      1.21 o
   0   0  20        0.16        0.75      1.10 o
   1   0  20        0.08       10.62      6.60 o
   2   0  20        0.11        1.89      1.45 o
   3   0  20        0.22        1.08      2.07 o
   4   0  20        0.04        1.55      1.18 o
  -3   1  20        0.03        0.81      1.06 o
  -2   1  20        3.42        4.85      1.26 o
  -1   1  20        0.39        0.71      1.07 o
   0   1  20        2.15        1.65      1.10 o
   1   1  20        0.17        2.24      1.99 o
   2   1  20        0.00       -0.61      1.21 o
   3   1  20        0.14        0.82      1.78 o
   4   1  20        0.16        2.15      1.04 o
  -3   2  20        0.01        1.33      1.06 o
  -2   2  20        0.57        3.48      1.20 o
  -1   2  20        3.68        8.42      1.29 o
   0   2  20        0.01        2.36      1.57 o
   1   2  20        2.55        0.58      1.01 o
   2   2  20        0.81        0.64      1.92 o
   3   2  20        0.00        0.39      2.33 o
   4   2  20        0.28        0.25      1.20 o
   5   2  20        0.01        1.92      1.23 o
  -2   3  20        0.34        1.22      1.46 o
  -1   3  20        1.42        3.10      1.27 o
   0   3  20        0.18        1.68      1.31 o
   1   3  20        1.69        1.03      1.13 o
   2   3  20        0.99        1.24      1.49 o
   3   3  20        0.73        1.64      1.26 o
   4   3  20        0.34        1.49      1.58 o
   5   3  20        0.19        1.16      1.18 o
  -2   4  20        0.00        1.44      0.96 o
  -1   4  20        0.00       -0.76      1.52 o
   0   4  20        1.16        1.38      0.96 o
   1   4  20        0.00        2.72      1.11 o
   3   4  20        2.78        2.27      1.08 o
   4   4  20        0.78       -0.17      1.03 o
  -1   5  20        0.43        1.10      1.28 o
   0   5  20        1.54        1.50      1.26 o
   1   5  20        0.02       -0.09      0.86 o
   2   5  20        0.20        0.24      1.00 o
   3   5  20        0.39        1.93      1.13 o
   4   5  20        1.11        1.36      1.10 o
   0   6  20        0.68        1.13      1.25 o
   1   6  20        0.02        0.00      1.05 o
   2   6  20        0.09        1.36      1.18 o
   3   6  20        1.84        0.17      1.62 o
   4   6  20        0.00        0.05      1.19 o
  -2  -5  21        0.00       -0.77      1.54 o
  -1  -5  21        0.19        1.45      3.09 o
   0  -5  21        0.00        1.12      1.52 o
   1  -5  21        0.04       -0.60      1.20 o
  -3  -4  21        0.00        0.01      1.29 o
  -2  -4  21        0.04        2.17      1.08 o
  -1  -4  21        0.10        0.62      1.50 o
   0  -4  21        0.11       -0.25      1.52 o
   1  -4  21        0.00        2.95      3.19 o
   2  -4  21        0.03        0.73      1.24 o
  -3  -3  21        0.00        0.50      1.54 o
  -2  -3  21        0.56        0.60      1.11 o
  -1  -3  21        0.00       -0.96      1.91 o
   0  -3  21        0.31        2.06      1.26 o
   1  -3  21        0.01        1.62      2.64 o
   2  -3  21        0.01        0.71      1.69 o
   3  -3  21        0.01        0.80      1.27 o
  -3  -2  21        0.14        0.82      1.25 o
  -2  -2  21        0.09       -0.30      1.09 o
  -1  -2  21        2.57        6.29      1.24 o
   0  -2  21        0.09        0.12      1.23 o
   1  -2  21        0.58        2.31      1.43 o
   2  -2  21        0.03        1.22      1.19 o
   3  -2  21        0.01        1.05      1.50 o
  -3  -1  21        0.94        2.60      1.15 o
  -2  -1  21        0.00        3.47      1.27 o
  -1  -1  21        0.51        1.23      1.04 o
   0  -1  21        0.32        0.18      0.96 o
   1  -1  21        0.05       -0.07      1.73 o
   2  -1  21        0.21        3.45      1.41 o
   3  -1  21        0.06        1.94      2.35 o
   4  -1  21        0.00        1.12      1.18 o
  -3   0  21        0.59        1.29      1.50 o
  -2   0  21        0.14        1.62      1.57 o
  -1   0  21        0.01        2.54      1.04 o
   0   0  21        0.04        0.59      1.61 o
   1   0  21        2.86        1.08      1.50 o
   2   0  21        0.41        2.88      2.30 o
   3   0  21        0.00        0.30      1.24 o
   4   0  21        0.01       -0.59      1.17 o
  -3   1  21        0.02        0.61      1.30 o
  -2   1  21        2.20        3.98      1.58 o
  -1   1  21        0.12        2.59      1.22 o
   0   1  21        1.72        3.70      1.29 o
   1   1  21        1.08        2.41      1.24 o
   2   1  21        0.13       -0.71      1.42 o
   3   1  21        0.00       -0.27      1.72 o
   4   1  21        0.01        1.05      2.63 o
  -2   2  21        0.77       -0.62      1.23 o
  -1   2  21        1.44        2.86      1.28 o
   0   2  21        0.03       -0.07      1.15 o
   1   2  21        0.89        1.82      1.29 o
   2   2  21        0.33        0.21      1.04 o
   3   2  21        0.02        0.51      1.52 o
   4   2  21        0.01        1.16      1.49 o
  -2   3  21        0.01        1.88      1.06 o
  -1   3  21        0.00        0.17      1.22 o
   0   3  21        0.34        1.41      1.11 o
   1   3  21        0.20        0.10      1.13 o
   2   3  21        0.02        2.61      1.21 o
   3   3  21        0.06       -0.54      1.09 o
   4   3  21        0.01        1.21      1.57 o
  -1   4  21        0.14        0.06      1.39 o
   0   4  21        0.00        1.21      1.20 o
   1   4  21        4.38        3.26      1.03 o
   2   4  21        0.47        1.42      1.06 o
   3   4  21        0.10        3.66      1.36 o
   4   4  21        0.25        0.38      1.27 o
  -1   5  21        0.00       -0.66      1.32 o
   0   5  21        1.08        1.96      0.94 o
   1   5  21        0.02        3.01      1.07 o
   2   5  21        0.42       -0.50      1.01 o
   3   5  21        0.06       -0.22      1.34 o
   4   5  21        0.03       -0.55      1.09 o
   1   6  21        0.01        0.55      1.10 o
   2   6  21        0.73        1.95      1.22 o
   3   6  21        0.44        2.57      1.23 o
  -1  -5  22        0.09        0.51      1.53 o
  -2  -4  22        0.02       -0.56      1.11 o
  -1  -4  22        0.05        2.39      1.49 o
   0  -4  22        0.06        0.84      1.80 o
   1  -4  22        0.02        1.34      1.52 o
  -3  -3  22        0.05        2.09      1.16 o
  -2  -3  22        0.43        1.09      1.27 o
  -1  -3  22        0.01        2.03      1.48 o
   0  -3  22        0.26        0.96      2.19 o
   1  -3  22        0.03       -0.30      2.45 o
   2  -3  22        0.00        0.97      1.45 o
  -3  -2  22        0.00        1.67      1.20 o
  -2  -2  22        0.18        1.48      1.22 o
  -1  -2  22        0.73        2.16      0.96 o
   0  -2  22        0.02        1.47      1.60 o
   1  -2  22        0.28        4.26      3.87 o
   2  -2  22        0.01       -0.56      1.88 o
   3  -2  22        0.00        2.04      1.25 o
  -3  -1  22        0.00       -0.56      1.59 o
  -2  -1  22        1.12        3.92      2.07 o
  -1  -1  22        0.03        3.19      1.20 o
   0  -1  22        0.65        0.56      1.05 o
   1  -1  22        0.02        2.61      1.74 o
   2  -1  22        0.01        1.97      1.16 o
   3  -1  22        0.02       -0.73      1.46 o
  -3   0  22        0.07       -0.20      1.35 o
  -2   0  22        0.06        0.07      1.22 o
  -1   0  22        0.10       -0.52      1.22 o
   0   0  22        0.12        1.46      1.26 o
   1   0  22        0.43        8.23      3.63 o
   2   0  22        0.03        3.43      1.84 o
   3   0  22        0.01        0.78      1.40 o
   4   0  22        0.03        2.13      1.51 o
  -2   1  22        0.49        1.88      2.33 o
  -1   1  22        0.00        2.69      1.51 o
   0   1  22        0.03        0.85      1.55 o
   1   1  22        0.70        2.76      0.93 o
   2   1  22        0.22        0.59      1.43 o
   3   1  22        0.29        1.02      1.24 o
   4   1  22        0.00       -0.54      1.84 o
  -2   2  22        0.19        1.96      1.07 o
  -1   2  22        0.41        0.30      1.08 o
   0   2  22        0.44        0.71      1.23 o
   1   2  22        0.37        2.43      1.08 o
   2   2  22        0.01        0.23      1.01 o
   3   2  22        0.15        2.87      1.45 o
   4   2  22        0.27        4.29      2.27 o
  -2   3  22        0.11        0.36      1.54 o
  -1   3  22        0.19        2.10      1.11 o
   0   3  22        0.01        0.93      1.40 o
   1   3  22        0.12        0.45      1.67 o
   2   3  22        0.09        0.48      1.21 o
   3   3  22        0.02       -0.22      1.63 o
   4   3  22        0.13        1.11      1.77 o
  -1   4  22        0.06        1.07      1.25 o
   0   4  22        0.77        1.16      1.10 o
   1   4  22        1.33        0.50      0.92 o
   2   4  22        0.28        2.21      1.10 o
   3   4  22        0.01        0.09      1.83 o
   4   4  22        0.10       -0.01      1.29 o
   0   5  22        0.55        1.37      1.26 o
   1   5  22        1.64       -0.69      1.38 o
   2   5  22        0.69        0.43      1.23 o
   3   5  22        0.46        0.60      1.28 o
   2   6  22        0.29        0.11      1.24 o
  -1  -4  23        0.00       -0.72      1.56 o
   0  -4  23        0.07        3.65      1.58 o
   1  -4  23        0.01        2.88      1.52 o
  -2  -3  23        0.17        1.80      1.10 o
  -1  -3  23        0.01       -0.17      1.05 o
   0  -3  23        0.11        4.18      1.48 o
   1  -3  23        0.09        2.90      2.95 o
   2  -3  23        0.00        1.97      1.49 o
  -2  -2  23        0.02        0.27      1.28 o
  -1  -2  23        0.37        1.70      1.59 o
   0  -2  23        0.00       -0.36      1.21 o
   1  -2  23        0.01        2.67      2.78 o
   2  -2  23        0.00        0.12      1.50 o
  -1  -1  23        0.07        0.69      1.03 o
   0  -1  23        0.00        2.71      1.07 o
   1  -1  23        0.23        2.24      1.21 o
   2  -1  23        0.09       -0.67      2.67 o
   3  -1  23        0.00       -0.11      1.96 o
  -2   0  23        0.08        1.81      1.20 o
  -1   0  23        0.00        0.08      0.95 o
   0   0  23        1.14        0.98      2.46 o
   1   0  23        0.56        1.30      1.09 o
   2   0  23        0.51        0.36      1.15 o
   3   0  23        0.01        3.58      1.45 o
  -2   1  23        0.13        0.59      1.26 o
  -1   1  23        0.01        0.63      1.08 o
   0   1  23        0.54        2.50      1.43 o
   1   1  23        0.04        1.50      0.86 o
   2   1  23        0.00       -0.05      1.20 o
   3   1  23        0.03        1.08      3.73 o
   4   1  23        0.01        0.34      1.21 o
  -2   2  23        0.00       -0.25      1.08 o
  -1   2  23        0.34       -0.07      1.06 o
   0   2  23        0.07        1.16      1.04 o
   1   2  23        0.43        0.26      1.08 o
   2   2  23        0.29        0.61      1.49 o
   3   2  23        0.07        1.86      1.08 o
   4   2  23        0.06        1.11      1.07 o
  -1   3  23        0.28        1.89      1.14 o
   0   3  23        0.36        0.97      1.28 o
   1   3  23        0.76        3.82      1.27 o
   2   3  23        0.03        0.49      1.06 o
   3   3  23        0.41        0.42      1.63 o
   4   3  23        0.00        1.17      1.08 o
   0   4  23        0.08        1.10      1.43 o
   1   4  23        0.26       -0.53      1.05 o
   2   4  23        0.98       -0.24      1.59 o
   3   4  23        0.10       -0.12      1.21 o
   1   5  23        0.47        1.73      1.26 o
   2   5  23        0.82        0.86      1.25 o
   3   5  23        0.14        1.63      1.29 o
  -1  -3  24        0.00        0.68      1.07 o
   0  -3  24        0.02        1.47      1.55 o
   1  -3  24        0.00        0.79      2.97 o
  -2  -2  24        0.01       -0.36      1.35 o
  -1  -2  24        0.00        0.86      0.91 o
   0  -2  24        0.03        1.56      1.25 o
   1  -2  24        0.00        1.81      1.49 o
  -2  -1  24        0.04        2.72      1.25 o
  -1  -1  24        0.31        0.67      1.21 o
   0  -1  24        0.03        0.38      1.30 o
   1  -1  24        0.41        1.90      3.92 o
   2  -1  24        0.01        2.03      1.42 o
   3  -1  24        0.01        0.32      1.22 o
  -2   0  24        0.09        1.07      1.05 o
  -1   0  24        0.13       -0.48      0.95 o
   0   0  24        0.35        1.50      1.06 o
   1   0  24        0.06        2.31      1.22 o
   2   0  24        0.43        2.54      2.28 o
   3   0  24        0.00        1.17      1.47 o
  -2   1  24        0.00        0.23      1.08 o
  -1   1  24        0.05        1.74      1.08 o
   0   1  24        0.09        1.11      0.99 o
   1   1  24        0.00       -0.48      1.06 o
   2   1  24        0.03       -0.30      1.00 o
   3   1  24        0.01       -1.02      2.03 o
  -1   2  24        1.12       -0.56      1.20 o
   0   2  24        0.08        2.10      1.40 o
   1   2  24        0.10        2.05      1.57 o
   2   2  24        0.05        1.96      1.52 o
   3   2  24        0.00        0.88      0.94 o
  -1   3  24        0.46        1.20      1.49 o
   0   3  24        0.63        2.79      1.28 o
   1   3  24        0.20        0.94      1.22 o
   2   3  24        0.05        0.68      0.93 o
   3   3  24        0.02        1.10      1.38 o
   0   4  24        0.51        1.98      1.79 o
   1   4  24        0.00        1.90      1.71 o
   2   4  24        0.01        0.55      1.23 o
   3   4  24        0.07        1.22      2.00 o
  -1  -2  25        0.06        1.68      1.05 o
   0  -2  25        0.00        0.20      1.24 o
   1  -2  25        0.00        0.99      1.11 o
  -1  -1  25        0.23        1.37      1.24 o
   0  -1  25        0.10        0.50      1.01 o
   1  -1  25        0.11        3.91      1.24 o
   2  -1  25        0.00       -0.72      1.44 o
  -1   0  25        0.00        2.21      0.95 o
   0   0  25        0.42        0.41      1.20 o
   1   0  25        0.01        1.02      1.04 o
   2   0  25        0.02       -0.58      1.17 o
  -1   1  25        0.06        0.63      1.08 o
   0   1  25        0.02        1.61      1.05 o
   1   1  25        0.29        1.42      1.21 o
   2   1  25        0.01       -0.29      1.26 o
   3   1  25        0.01        0.10      1.54 o
  -1   2  25        0.26        1.28      1.28 o
   0   2  25        0.10        2.45      1.24 o
   1   2  25        0.00        1.42      1.72 o
   2   2  25        0.01       -0.20      1.02 o
   3   2  25        0.00        1.25      1.33 o
   0   3  25        0.07        1.94      1.06 o
   1   3  25        0.01        0.60      1.83 o
   2   3  25        0.02       -0.44      1.19 o
   3   3  25        0.07        0.47      1.06 o
   1   4  25        0.00        1.33      1.13 o
   2   4  25        0.10        0.80      1.06 o
   0  -1  26        0.05       -0.55      1.11 o
   1  -1  26        0.02        1.85      1.42 o
   0   0  26        0.10        1.22      1.63 o
   1   0  26        0.00        1.37      0.97 o
   2   0  26        0.00        2.59      1.07 o
   0   1  26        0.04        0.01      1.21 o
   1   1  26        0.00        1.60      1.21 o
   2   1  26        0.02        0.02      0.94 o
   0   2  26        0.00       -0.74      1.47 o
   1   2  26        0.01        0.16      1.51 o
   2   2  26        0.00       -0.09      1.04 o
   1   3  26        0.01        2.21      1.24 o
 
